# Supplementary material for: Uncultured Amniocytes Enable Rapid and Clinically Informative Prenatal RNA Sequencing for Genetic Diagnosis
Source: Int J Mol Sci. 2026 Jul 21;27(14):6465. doi: 10.3390/ijms27146465 (PMC13411854; doi:10.3390/ijms27146465)
Supplement: Supplementary file 1 [file ijms-27-06465-s001.zip]

Archive with 7 entries (7 files):
- Figure S1.tif
- Figure S2.tif
- Figure S3.tif
- Figure S4.tif
- Figure S5.tif
- Supplementary Figures.pdf
- Supplementary Tables.xlsx
