# Supplementary material for: Uncultured Amniocytes Enable Rapid and Clinically Informative Prenatal RNA Sequencing for Genetic Diagnosis
Source: Int J Mol Sci. 2026 Jul 21;27(14):6465. doi: 10.3390/ijms27146465 (PMC13411854; doi:10.3390/ijms27146465)
Supplement: Supplementary file 1 [file ijms-27-06465-s001.zip › Supplementary Tables.xlsx]

## Sheet: Table S1
Table S1. Detailed clinical information and genetic outcomes of all included cases
Case ID	Subgroup	Duration of culture	Maternal age	Genetic age at invasive testing	Maternal BMI	Pregnancy complications	Obstetric history	Fetal gender	Indications	Genetic test	Genetic outcomes	Variants
1	1 & 2	10	39.9452	16+6	23.9361	/	G3P2A0	Male	Advanced maternal age	CMA/CNV-seq	Negative	/
2	1 & 2	10	40	17	20.2848	/	G3P2A0	Female	Advanced maternal age	CMA/CNV-seq	Negative	/
3	1 & 2	12	36.9397	18+5	18.902	/	G2P1A0	Female	Advanced maternal age	CMA/CNV-seq	Negative	/
4	1 & 2	13	40.8356	18+6	20.5126	/	G2P1A0	Male	Advanced maternal age	CMA/CNV-seq	Negative	/
5	1 & 2	10	41.0301	21	21.3333	/	G2P0A1	Male	Advanced maternal age	CMA/CNV-seq	Negative	/
6	1 & 2	11	32.2137	23+4	20.3428	/	G1P0A0	Male	Short long bone; Tibial bowing; Foot polydactyly; Talipes equinovarus	CMA/CNV-seq + ES	Negative	/
7	1 & 2	12	35.5425	23+5	18.6667	/	G2P0A1	Female	Intrauterine growth retardation; Short femur	CMA/CNV-seq + ES	Negative	/
8	1 & 2	13	32.0027	24	24.2188	/	G2P1A0	Male	Absent septum pellucidum; Hypoplasia of the corpus callosum; Short long bone	CMA/CNV-seq + ES	Negative	/
9	1 & 2	11	25.2822	24+1	18.2868	/	G1P0A0	Female	Hemivertebrae; Renal agenesis	CMA/CNV-seq + ES	VUS	Deletion of 9q22.1q22.2 (x1), 415Kb, paternal derived, VUS
10	1 & 2	13	38.1699	24+2	21.6311	/	G3P0A2	Male	Short long bone; Echogenic fetal bowel; Abnormal umbilical blood flow measurement; Intrauterine growth retardation	CMA/CNV-seq + ES	Negative	/
11	1 & 2	11	32.263	25+4	24.6094	/	G2P0A1	Female	Renal dysplasia; Renal agenesis; Scoliosis; Abnormal conus terminalis morphology; Anal atresia; Cloacal abnormality	CMA/CNV-seq + ES	Negative	/
12	1 & 2	12	27.8767	25+5	20.1733	/	G1P0A0	Male	Rocker bottom foot	CMA/CNV-seq + ES	VUS	COL9A3: c.559G>A(p.Gly187Arg), het, maternal derived, VUS
13	1 & 2	12	33.2247	26+4	18.048	/	G3P2A0	Male	Short long bone; Abnormal long bone morphology	CMA/CNV-seq + ES	Negative	ALPL: c.212G>A(p.Arg71His), het, maternal derived, LP
14	1 & 2	10	27.5397	27+2	19.563	Gestational hypertension	G1P0A0	Female	Intrauterine growth retardation; Microcephaly; Short femur	CMA/CNV-seq + ES	Incidental findings	GJB2: c.109G>A(p.Val37Ile), hom, paternal + maternal derived, LP
15	1 & 2	13	37.789	28+4	21.3587	/	G4P1A2	Male	Ventricular septal defect; Intrauterine growth retardation; Short femur	CMA/CNV-seq + ES	Negative	/
16	2	/	39.0904	17+5	18.6115	/	G3P2A0	Male	Advanced maternal age	CMA/CNV-seq	Negative	/
17	2	/	41.3534	17+2	21.4309	/	G2P1A0	Female	Advanced maternal age	CMA/CNV-seq	Negative	/
18	2	/	36.0712	17+3	22.3133	/	G2P1A0	Male	Advanced maternal age	CMA/CNV-seq	Negative	/
19	2	/	42.1178	17+3	22.2222	/	G3P1A1	Male	Advanced maternal age	CMA/CNV-seq	Negative	/
20	2	/	36.3123	17+4	20.3125	/	G2P1A0	Male	Advanced maternal age	CMA/CNV-seq	Negative	/
21	2	/	36.3205	17+4	23.2434	/	G2P1A0	Female	Advanced maternal age	CMA/CNV-seq	Negative	/
22	2	/	35.6466	17+4	22.7732	/	G3P1A1	Male	Advanced maternal age	CMA/CNV-seq	Negative	/
23	2	/	40.1589	17+3	18.2222	/	G1P0A0	Female	Advanced maternal age	CMA/CNV-seq	Negative	/
24	2	/	44.863	17+1	23.9334	/	G3P1A1	Male	Advanced maternal age	CMA/CNV-seq	Negative	/
25	2	/	46.4658	17+1	23.4375	/	G2P1A0	Male	Advanced maternal age	CMA/CNV-seq + ES	Negative	/
26	2	/	35.4849	18+3	19.5918	/	G3P1A1	Male	Advanced maternal age	CMA/CNV-seq	Negative	/
27	2	/	42.863	18+2	23.5304	/	G2P1A0	Female	Advanced maternal age	CMA/CNV-seq	Negative	/
28	2	/	39.2329	18+5	22.1003	/	G2P1A0	Female	Advanced maternal age	CMA/CNV-seq	Negative	/
29	2	/	35.2384	18+6	23.0469	/	G3P1A1	Male	Advanced maternal age	CMA/CNV-seq	Negative	/
30	2	/	39.9068	18	19.8178	/	G2P0A1	Male	Advanced maternal age	CMA/CNV-seq	Negative	/
31	2	/	38.1288	18+1	21.7738	/	G2P1A0	Female	Advanced maternal age	CMA/CNV-seq	Negative	/
32	2	/	40.5671	18	21.1927	/	G4P2A1	Male	Advanced maternal age	CMA/CNV-seq	Negative	/
33	2	/	42.1096	18+1	17.3904	/	G3P1A1	Female	Advanced maternal age	CMA/CNV-seq	Negative	/
34	2	/	41.9288	18+2	20.2848	/	G3P1A1	Male	Advanced maternal age	CMA/CNV-seq	Negative	/
35	2	/	36.6247	18	20.9572	/	G3P1A1	Male	Advanced maternal age	CMA/CNV-seq	Negative	/
36	2	/	36.189	20	19.6283	/	G2P1A0	Female	Advanced maternal age	CMA/CNV-seq	Negative	/
37	2	/	38.2986	20+4	23.833	/	G2P1A0	Female	Advanced maternal age	CMA/CNV-seq	Negative	/
38	2	/	36.3178	20+5	21.5645	/	G3P1A1	Male	Advanced maternal age	CMA/CNV-seq	Negative	/
39	2	/	42.3479	19+3	21.5645	/	G2P1A0	Female	Advanced maternal age	CMA/CNV-seq	Negative	/
40	2	/	38.2795	20	21.0828	/	G2P1A0	Male	Advanced maternal age	CMA/CNV-seq	Negative	/
41	2	/	40.3534	20+6	19.2234	/	G3P2A0	Female	Advanced maternal age	CMA/CNV-seq	Negative	/
42	2	/	41.3288	19+2	23.4375	/	G2P1A0	Female	Advanced maternal age	CMA/CNV-seq	Negative	/
43	2	/	26.3918	23	21.2306	/	G1P0A0	Female	Talipes equinovarus; Posterior fossa cyst; Blake's pouch cyst; Cardiomegaly; Flexion contracture; Abnormal conus terminalis morphology; Umbilical cord cyst	CMA/CNV-seq + ES	Positive	PIEZO2: c.8396G>A(p.Arg2799His), het, de novo, P
44	2	/	39.1753	26+1	23.7332	/	G5P2A2	Male	Talipes equinovarus	CMA/CNV-seq + ES	Negative	/
45	2	/	34.3178	24+4	23.8751	/	G2P1A0	Female	Talipes equinovarus	CMA/CNV-seq + ES	Negative	/
46	2	/	29.2904	23+4	24.0882	/	G1P0A0	Female	Femoral bowing	CMA/CNV-seq + ES	Negative	/
47	2	/	37.1589	23+2	19.5717	/	G2P1A0	Male	Abnormal subclavian artery morphology; Hand polydactyly	CMA/CNV-seq + ES	Incidental findings	GJB2: c.109G>A(p.Val37Ile), hom, paternal + maternal derived, P
48	2	/	30.0767	28+3	18.8092	/	G1P0A0	Female	Short femur	CMA/CNV-seq + ES	Positive	FGFR3: c.1075+95C>G, het, de novo, LP
49	2	/	33.3233	23+3	18.3594	/	G2P1A0	Male	Talipes equinovarus	CMA/CNV-seq + ES	VUS	Deletion of 20p12.3 (x1), 239Kb, maternal derived, VUS
50	2	/	25.3014	26	17.2248	/	G2P1A0	Male	Short long bone; Tetraphocomelia	CMA/CNV-seq + ES	VUS	ROR2: c.1675G>A(p.Gly559Ser), hom, paternal+maternal derived, VUS
51	2	/	33.1644	26+2	23.3056	Gestational diabetes mellitus	G1P0A0	Male	Microcephaly; Short femur; Intrauterine growth retardation	CMA/CNV-seq + ES	Negative	/
52	2	/	31.4082	25+1	17.7154	/	G1P0A0	Male	Intrauterine growth retardation; Persistent left superior vena cava; Coarctation of aorta; Short long bone	CMA/CNV-seq + ES	Negative	/
53	2	/	28.3205	24	20.0474	/	G1P0A0	Male	Talipes equinovarus; Echogenic fetal bowel; Intrauterine growth retardation	CMA/CNV-seq + ES	Incidental findings	FBN1: c.6046G>T(p.Glu2016Ter), het, maternal derived, LP
54	2	/	33.2685	29+1	29.6427	Gestational diabetes mellitus	G1P0A0	Female	Intrauterine growth retardation; Short femur; Microcephaly; Echogenic fetal bowel	CMA/CNV-seq + ES	Negative	/
55	2	/	28.4192	26+2	19.0677	Hyperthyroidism	G1P0A0	Male	Intrauterine growth retardation; Short femur; Persistent left superior vena cava; Decreased middle cerebral artery pulsatility index; Cardiomegaly	CMA/CNV-seq + ES	Negative	GJB2: c.109G>A(p.Val37Ile), het, paternal/maternal derived, P
56	2	/	26.3863	29+6	20.7008	Gestational hypertension	G1P0A0	Female	Short femur; Tetraphocomelia	CMA/CNV-seq + ES	Negative	/
57	2	/	29.274	24+1	21.0828	/	G1P0A0	Male	Hypoplasia of the nasal bone; Intrauterine growth retardation; Microcephaly; Short femur	CMA/CNV-seq + ES	Negative	/
58	2	/	31.3096	24	21.7865	/	G1P0A0	Male	Vertebral fusion; Hypoplasia of the vertebrae; Abnormal thoracic spine morphology; Vertebral wedging	CMA/CNV-seq + ES	VUS	PTCH1: c.316C>T(p.Leu106Phe), het, maternal derived, VUS
59	2	/	32.6795	29+2	18.2563	/	G2P1A0	Female	Intrauterine growth retardation; Microcephaly; Short femur; Cardiomegaly; Congenital portosystemic venous shunt	CMA/CNV-seq + ES	Negative	/
60	2	/	29.5397	26+6	22.806	/	G1P0A0	Female	Microcephaly; Short femur; Intrauterine growth retardation	CMA/CNV-seq + ES	Incidental findings	GJB2: c.235del(p.Leu79CysfsTer3), het, paternal derived, P; GJB2: c.109G>A(p.Val37Ile), het, maternal derived, P
61	2	/	29.811	27+2	19.5556	Hypothyroidism	G1P0A0	Male	Short femur; Intrauterine growth retardation; Tetraphocomelia	CMA/CNV-seq + ES	Negative	/
62	2	/	34.0986	24+5	23.3091	/	G1P0A0	Female	Talipes equinovarus	CMA/CNV-seq + ES	Negative	/
63	2	/	29.2795	27+5	20.83	Gestational diabetes mellitus	G1P0A0	Male	Intrauterine growth retardation; Short long bone; Congenital portosystemic venous shunt	CMA/CNV-seq + ES	Negative	/
64	2	/	30.0384	24+1	17.5146	/	G1P0A0	Male	Split hand; Ectrodactyly; Micrognathia; Echogenic intracardiac focus; Esophageal atresia	CMA/CNV-seq + ES	VUS	Deletion of 16p12.2 (x1), 131Kb, maternal derived, VUS
65	2	/	29.4959	25+3	16.7969	/	G1P0A0	Male	Hemivertebrae; Abnormality of the vertebral column; Choroid plexus cyst	CMA/CNV-seq	Positive	Deletion of 16p11.2 (x1), 849Kb, P
66	2	/	25.0438	25+3	21.5729	/	G3P0A2	Female	Talipes equinovarus; Microcephaly; Intrauterine growth retardation	CMA/CNV-seq + ES	Negative	/
67	2	/	29.9699	27+1	24.0346	/	G1P0A0	Male	Short femur; Intrauterine growth retardation; Polyhydramnios; Cardiomegaly; Abnormal heart morphology	CMA/CNV-seq + ES	Negative	/
68	2	/	27.3315	23+6	24.0346	Hypothyroidism	G1P0A0	Male	Short long bone	CMA/CNV-seq + ES	Negative	/
69	2	/	26.6452	26+5	19.2277	/	G1P0A0	Female	Spina bifida; Hypoplasia of the vertebrae	CMA/CNV-seq + ES	Negative	/
70	2	/	35.8767	23+3	19.4674	Gestational diabetes mellitus	G2P0A1	Female	Femoral bowing	CMA/CNV-seq + ES	Negative	/
71	2	/	26.9699	23+5	18.6709	Hypothyroidism	G1P0A0	Male	Abnormal facial shape; Abnormality of the vertebral column	CMA/CNV-seq + ES	Negative	/
72	2	/	24.926	18	17.0656	/	G2P1A0	Male	Radial ray deficiency; Abnormal posturing; Adactyly; Absent cavum septum pellucidum	CMA/CNV-seq	Positive	Deletion of 20q13.2 (x1), 294Kb, P
73	2	/	34.7205	17+5	21.875	/	G3P1A1	Male	Talipes equinovarus	CMA/CNV-seq + ES	Incidental findings	Deletion of 22q11.21 (x1), 2.67Mb, paternal derived, P
74	2	/	35.4795	23+4	20.7777	/	G1P0A0	Male	Vertebral clefting	CMA/CNV-seq + ES	Negative	/
75	2	/	28.2192	22+6	27.268	/	G2P0A1	Male	Hydrocephalus	CMA/CNV-seq + ES	Positive	L1CAM: c.1267+1G>A, hemi, maternal derived, LP
76	2 & 3	/	30.2658	26+4	24.0346	/	G1P0A0	Male	Tetralogy of Fallot; Anomalous origin of the right subclavian artery from the descending aorta; Talipes equinovarus	CMA/CNV-seq + ES	Positive	Deletion of 22q11.21 (x1), 2.52Mb, de novo, P
77	2 & 3	/	30.189	25	20.1951	/	G1P0A0	Female	Hypoplasia of the corpus callosum; Absent septum pellucidum; Choroid plexus cyst; Coarctation of aorta; Renal agenesis; Renal duplication; Single umbilical artery; Abnormal posturing	CMA/CNV-seq + ES	Positive	Duplication of 18p11.32q23 (x3), 77.85Mb, de novo, P
78	3	/	32.3123	25+1	19.1406	/	G1P0A0	Male	Tetralogy of Fallot	CMA/CNV-seq + ES	Incidental findings	MITF: c.1096C>T(p.Arg366Ter), het, de novo, P
79	3	/	24.0301	27+1	21.6418	/	G2P0A1	Female	Abnormal cerebral cortex morphology; Fetal subependymal hemorrhage; Subependymal cysts; Ventriculomegaly	CMA/CNV-seq + ES	VUS	SLC5A6: c.457A>G(p.Met153Val), het, paternal derived, VUS; SLC5A6: c.678C>T(p.Gly226=), het, maternal derived, VUS
80	3	/	38.6575	24	26.9788	/	G2P1A0	Male	Microcephaly; Echogenic fetal bowel; Decreased middle cerebral artery pulsatility index; Intrauterine growth retardation	CMA/CNV-seq + ES	Positive	OSGEP: c.740G>A(p.Arg247Gln), hom, paternal + maternal derived, P
CMA, Chromosomal Microarray Analysis; CNV-seq, Copy Number Variant Sequencing; ES, Exome Sequencing; VOUS, Variant of Uncertain Significance; P, Pathogenic; LP, Likely Pathogenic.

## Sheet: Table S2
Table S2. Differentially expressed genes in uncultured versus cultured amniocytes
Gene	FDR	log2FoldChange	Regulation
A1BG-AS1	<0.01	2.09841	Up
AAAS	<0.01	2.39304	Up
AACS	<0.01	1.93521	Up
AADAT	<0.01	4.22904	Up
AARS1	<0.01	2.19739	Up
AARS2	<0.01	1.30834	Up
AARSD1	<0.01	1.84841	Up
AASS	<0.01	2.44669	Up
AATF	<0.01	1.67918	Up
ABALON	<0.01	1.29322	Up
ABCA2	<0.01	2.35477	Up
ABCA3	<0.01	2.82793	Up
ABCA8	<0.01	4.39574	Up
ABCB6	<0.01	2.62099	Up
ABCB8	<0.01	1.70394	Up
ABCC1	<0.01	2.13155	Up
ABCC10	<0.01	1.89617	Up
ABCC3	<0.01	2.873	Up
ABCC4	<0.01	2.35523	Up
ABCC6P2	<0.01	1.7329	Up
ABCE1	<0.01	1.1812	Up
ABCF2	<0.01	1.90103	Up
ABCF2-H2BK1	<0.01	1.74797	Up
ABI2	<0.01	2.42131	Up
ABL1	<0.01	2.14802	Up
ABR	<0.01	1.60325	Up
ACAA2	<0.01	1.65641	Up
ACAD10	<0.01	1.64754	Up
ACAD11	<0.01	1.71321	Up
ACAT1	<0.01	1.3131	Up
ACAT2	<0.01	2.03676	Up
ACBD6	<0.01	1.87153	Up
ACD	<0.01	2.55182	Up
ACLY	<0.01	3.13505	Up
ACMSD	<0.01	1.38842	Up
ACO1	<0.01	3.12954	Up
ACOT7	<0.01	3.64743	Up
ACOT9	<0.01	1.10536	Up
ACP6	<0.01	1.00568	Up
ACSL4	<0.01	1.31118	Up
ACSM2A	<0.01	1.59864	Up
ACSM3	<0.01	1.80001	Up
ACTA1	<0.01	5.17927	Up
ACTA2	<0.01	3.60255	Up
ACTB	<0.01	1.24956	Up
ACTBL2	<0.01	3.99827	Up
ACTC1	<0.01	2.11748	Up
ACTG2	<0.01	3.75999	Up
ACTN1	<0.01	3.62946	Up
ACTN4	<0.01	1.44444	Up
ACTR1A	<0.01	1.36976	Up
ACTR3B	<0.01	1.13089	Up
ACTR8	<0.01	1.09053	Up
ACTRT3	<0.01	1.33031	Up
ACY1	<0.01	1.95788	Up
ADA	<0.01	2.08617	Up
ADAM15	<0.01	2.21277	Up
ADAM19	<0.01	2.51538	Up
ADAM23	<0.01	2.28053	Up
ADAM33	<0.01	3.65441	Up
ADAMTS1	<0.01	2.99051	Up
ADAMTS12	<0.01	4.18258	Up
ADAMTS14	<0.01	2.67575	Up
ADAMTS15	<0.01	2.72374	Up
ADAMTS16	<0.01	3.79396	Up
ADAMTS3	<0.01	3.07617	Up
ADAMTS5	<0.01	2.19174	Up
ADAMTS6	<0.01	2.41919	Up
ADAMTS7	<0.01	3.9679	Up
ADAMTSL1	<0.01	5.31038	Up
ADAT3	<0.01	1.54067	Up
ADCK1	<0.01	2.09594	Up
ADCY6	<0.01	2.09388	Up
ADD1	<0.01	1.14673	Up
ADGRA2	<0.01	2.91268	Up
ADGRA3	<0.01	3.14075	Up
ADGRB2	<0.01	3.35308	Up
ADGRG1	<0.01	2.15944	Up
ADGRL4	<0.01	6.1995	Up
ADH1C	<0.01	2.72282	Up
ADH5	<0.01	2.04497	Up
ADM2	<0.01	1.7709	Up
ADORA1	<0.01	4.53285	Up
ADORA2B	<0.01	2.10342	Up
ADRA1B	<0.01	3.10897	Up
ADRA1D	<0.01	1.77103	Up
ADSL	<0.01	1.89054	Up
AEBP1	<0.01	4.99357	Up
AEN	<0.01	1.26249	Up
AFAP1	<0.01	3.18028	Up
AFAP1L1	<0.01	1.99454	Up
AGAP2-AS1	<0.01	3.22597	Up
AGPAT1	<0.01	1.74707	Up
AGPAT3	<0.01	1.39459	Up
AGPAT4	<0.01	1.70047	Up
AGPS	<0.01	1.02124	Up
AGRN	<0.01	2.68981	Up
AGTR1	<0.01	3.2363	Up
AHCTF1	<0.01	1.11591	Up
AHCY	<0.01	1.57784	Up
AHCYL1	<0.01	1.40963	Up
AIFM1	<0.01	1.62249	Up
AIFM2	<0.01	2.49723	Up
AIMP2	<0.01	1.53994	Up
AJUBA	<0.01	2.74367	Up
AK1	<0.01	1.60982	Up
AK2	<0.01	1.24318	Up
AK5	<0.01	4.81423	Up
AKAP1	<0.01	1.10361	Up
AKAP12	<0.01	4.4712	Up
AKAP8	<0.01	1.14796	Up
AKIP1	<0.01	1.08346	Up
AKR1B1	<0.01	4.01862	Up
AKR1B10	<0.01	1.65127	Up
AKR1C1	<0.01	3.13656	Up
AKR1C2	<0.01	1.5827	Up
AKR1C3	<0.01	3.50755	Up
AKT2	<0.01	1.2958	Up
AKT3	<0.01	2.10778	Up
ALDH18A1	<0.01	2.88671	Up
ALDH1A2	<0.01	1.8874	Up
ALDH1B1	<0.01	4.21465	Up
ALDH1L2	<0.01	1.37785	Up
ALDH2	<0.01	2.16638	Up
ALDH4A1	<0.01	2.45489	Up
ALDH7A1	<0.01	2.67229	Up
ALG1	<0.01	1.64342	Up
ALG3	<0.01	1.45913	Up
ALG8	<0.01	1.27243	Up
ALKBH2	<0.01	2.13613	Up
ALKBH4	<0.01	1.30024	Up
ALPK2	<0.01	4.39419	Up
ALYREF	<0.01	1.90497	Up
AMBP	<0.01	3.41117	Up
AMIGO2	<0.01	5.90014	Up
AMOTL1	<0.01	1.85238	Up
AMPD2	<0.01	3.37861	Up
ANAPC1	<0.01	1.61777	Up
ANAPC5	<0.01	1.06048	Up
ANGPT1	<0.01	2.21077	Up
ANGPTL2	<0.01	1.71233	Up
ANGPTL4	<0.01	3.97017	Up
ANGPTL5	<0.01	2.57603	Up
ANKLE1	<0.01	1.29287	Up
ANKRD1	<0.01	3.65954	Up
ANKRD13B	<0.01	3.00595	Up
ANKRD16	<0.01	1.1585	Up
ANKRD18A	<0.01	2.2544	Up
ANKRD18B	<0.01	2.38798	Up
ANKRD2	<0.01	3.64234	Up
ANKRD34A	<0.01	3.51321	Up
ANKRD34B	<0.01	1.48518	Up
ANKRD50	<0.01	1.17101	Up
ANKRD52	<0.01	2.77391	Up
ANKRD53	<0.01	3.45052	Up
ANKRD7	<0.01	2.23336	Up
ANKS3	<0.01	1.82624	Up
ANKS6	<0.01	2.28812	Up
ANLN	<0.01	2.47358	Up
ANO10	<0.01	1.58451	Up
ANO5	<0.01	1.50613	Up
ANO6	<0.01	1.20256	Up
ANO7	<0.01	3.63211	Up
ANO9	<0.01	2.53805	Up
ANOS1	<0.01	1.92479	Up
ANPEP	<0.01	1.92374	Up
ANTKMT	<0.01	1.0527	Up
ANTXR1	<0.01	2.88603	Up
ANTXR2	<0.01	1.92225	Up
ANXA10	<0.01	5.90827	Up
ANXA6	<0.01	2.57098	Up
AOX1	<0.01	2.63456	Up
AP1M1	<0.01	2.15896	Up
AP1S1	<0.01	1.38835	Up
AP1S3	<0.01	1.55196	Up
AP2A1	<0.01	1.91834	Up
AP2B1	<0.01	1.93904	Up
AP2M1	<0.01	1.32035	Up
AP4M1	<0.01	1.2866	Up
AP5S1	<0.01	1.20948	Up
APBA2	<0.01	4.79619	Up
APBB1	<0.01	2.44192	Up
APBB2	<0.01	3.63595	Up
APCDD1L	<0.01	4.56071	Up
APCDD1L-DT	<0.01	2.50065	Up
APEH	<0.01	2.06697	Up
APEX1	<0.01	1.87092	Up
APEX2	<0.01	1.03763	Up
API5	<0.01	1.06587	Up
APLN	<0.01	1.45712	Up
APLP1	<0.01	4.18299	Up
APMAP	<0.01	1.25403	Up
APOO	<0.01	1.17226	Up
APP	<0.01	3.17432	Up
APRT	<0.01	1.29754	Up
ARAP3	<0.01	1.8289	Up
ARF3	<0.01	1.5225	Up
ARFGAP1	<0.01	2.14913	Up
ARG2	<0.01	2.30303	Up
ARHGAP11A	<0.01	2.50133	Up
ARHGAP11A-SCG5	<0.01	2.16344	Up
ARHGAP22	<0.01	2.47979	Up
ARHGAP23	<0.01	1.82031	Up
ARHGAP24	<0.01	2.17138	Up
ARHGAP28	<0.01	1.93807	Up
ARHGAP29	<0.01	2.50992	Up
ARHGAP39	<0.01	1.73145	Up
ARHGAP42	<0.01	3.92333	Up
ARHGAP44	<0.01	1.74239	Up
ARHGEF10	<0.01	2.54256	Up
ARHGEF17	<0.01	3.19937	Up
ARHGEF40	<0.01	2.31913	Up
ARL10	<0.01	1.066	Up
ARL2	<0.01	1.83255	Up
ARL3	<0.01	1.172	Up
ARL8A	<0.01	1.51881	Up
ARL9	<0.01	3.16872	Up
ARMC5	<0.01	1.90939	Up
ARMC6	<0.01	2.11005	Up
ARMC9	<0.01	1.90599	Up
ARMCX1	<0.01	1.04127	Up
ARMCX2	<0.01	2.60127	Up
ARMH4	<0.01	1.22185	Up
ARNT2	<0.01	2.55399	Up
ARPC1B	<0.01	1.05792	Up
ARPC4-TTLL3	<0.01	1.0325	Up
ARSI	<0.01	4.64147	Up
ARSJ	<0.01	3.44285	Up
ARSL	<0.01	3.2728	Up
ARVCF	<0.01	2.55209	Up
AS3MT	<0.01	2.04012	Up
ASAH2B	<0.01	1.09588	Up
ASB1	<0.01	2.3165	Up
ASB13	<0.01	1.45331	Up
ASB9	<0.01	2.71802	Up
ASF1A	<0.01	1.45425	Up
ASF1B	<0.01	2.30258	Up
ASIC1	<0.01	2.95636	Up
ASIC2	<0.01	2.68415	Up
ASL	<0.01	1.46446	Up
ASNS	<0.01	2.37239	Up
ASPH	<0.01	1.65228	Up
ASPHD1	<0.01	2.12807	Up
ASPHD2	<0.01	2.95231	Up
ASPM	<0.01	1.42958	Up
ASRGL1	<0.01	2.27136	Up
ASXL1	<0.01	1.16729	Up
ATAD3A	<0.01	3.09421	Up
ATAD3B	<0.01	2.41017	Up
ATAT1	<0.01	2.41968	Up
ATG4B	<0.01	1.11409	Up
ATIC	<0.01	2.37412	Up
ATN1	<0.01	1.6288	Up
ATP10D	<0.01	1.15112	Up
ATP11C	<0.01	1.39694	Up
ATP13A1	<0.01	1.73447	Up
ATP13A2	<0.01	1.49526	Up
ATP1A1	<0.01	1.65588	Up
ATP1B3	<0.01	1.30874	Up
ATP2A1-AS1	<0.01	2.43813	Up
ATP2C1	<0.01	1.64422	Up
ATP5F1A	<0.01	1.60789	Up
ATP5F1D	<0.01	1.64536	Up
ATP5MC1	<0.01	1.32538	Up
ATP5MC3	<0.01	1.48184	Up
ATP6V0E2	<0.01	2.54833	Up
ATP6V1B1-AS1	<0.01	3.18674	Up
ATP6V1G2	<0.01	1.40029	Up
ATP6V1G2-DDX39B	<0.01	1.24301	Up
ATP7B	<0.01	1.81985	Up
ATP8A2	<0.01	2.61857	Up
ATP8B2	<0.01	2.98138	Up
ATP8B3	<0.01	2.48299	Up
ATRNL1	<0.01	2.98598	Up
ATXN10	<0.01	1.07525	Up
ATXN2	<0.01	1.22357	Up
ATXN2L	<0.01	2.14502	Up
ATXN7L2	<0.01	2.30177	Up
AUNIP	<0.01	1.18416	Up
AURKA	<0.01	2.68296	Up
AURKB	<0.01	3.38452	Up
AVEN	<0.01	1.4016	Up
AVPR2	<0.01	2.31916	Up
AZIN2	<0.01	2.03468	Up
B3GAT3	<0.01	1.65188	Up
B3GLCT	<0.01	1.24098	Up
B3GNT4	<0.01	1.29913	Up
B3GNTL1	<0.01	1.31981	Up
B4GALNT4	<0.01	3.21308	Up
B4GALT2	<0.01	2.82759	Up
B4GALT6	<0.01	1.64179	Up
B4GALT7	<0.01	1.37373	Up
B4GAT1	<0.01	3.21737	Up
B9D1	<0.01	2.81232	Up
BACE1	<0.01	2.24241	Up
BAG2	<0.01	3.57843	Up
BAHCC1	<0.01	2.08504	Up
BAK1	<0.01	1.08729	Up
BANF1	<0.01	1.389	Up
BAX	<0.01	2.16229	Up
BBS7	<0.01	1.29874	Up
BBS9	<0.01	1.6533	Up
BCAM	<0.01	2.40467	Up
BCAR1	<0.01	3.25431	Up
BCAT2	<0.01	2.39528	Up
BCHE	<0.01	1.77747	Up
BCKDHB	<0.01	1.57379	Up
BCKDK	<0.01	1.37746	Up
BCL2L2-PABPN1	<0.01	2.36135	Up
BCL7A	<0.01	1.95651	Up
BCL9	<0.01	2.1105	Up
BCORL1	<0.01	1.4486	Up
BCRP3	<0.01	1.88795	Up
BCS1L	<0.01	2.18263	Up
BDKRB1	<0.01	3.64425	Up
BDNF	<0.01	4.48315	Up
BEND5	<0.01	1.33042	Up
BEND6	<0.01	1.72043	Up
BEND7	<0.01	2.54588	Up
BEX3	<0.01	2.77548	Up
BFAR	<0.01	1.85257	Up
BFSP1	<0.01	2.67878	Up
BGN	<0.01	4.14268	Up
BHMT	<0.01	2.21283	Up
BHMT2	<0.01	1.33416	Up
BICD1	<0.01	2.79863	Up
BIN1	<0.01	2.41586	Up
BIRC5	<0.01	3.03216	Up
BIVM	<0.01	1.50397	Up
BIVM-ERCC5	<0.01	1.66008	Up
BLMH	<0.01	2.02594	Up
BMERB1	<0.01	3.03771	Up
BMP1	<0.01	3.53043	Up
BMP2	<0.01	2.07424	Up
BMP4	<0.01	2.34465	Up
BMPER	<0.01	3.68915	Up
BMPR1A	<0.01	1.30141	Up
BMS1	<0.01	1.15207	Up
BNC1	<0.01	3.8935	Up
BNC2	<0.01	1.67625	Up
BOC	<0.01	2.52888	Up
BOLA3	<0.01	1.11096	Up
BOLA3-DT	<0.01	1.74348	Up
BOP1	<0.01	3.48239	Up
BPHL	<0.01	1.36972	Up
BRAT1	<0.01	1.57481	Up
BRD3OS	<0.01	2.06699	Up
BRD9	<0.01	1.00472	Up
BRF1	<0.01	1.13181	Up
BRI3BP	<0.01	1.22889	Up
BSG	<0.01	1.55792	Up
BTBD11	<0.01	1.18791	Up
BTN2A2	<0.01	2.08597	Up
BUB1	<0.01	2.3246	Up
BUB1B	<0.01	2.84999	Up
BUD23	<0.01	1.57282	Up
BVES	<0.01	1.42886	Up
BYSL	<0.01	2.78688	Up
BZW2	<0.01	1.99583	Up
C11orf24	<0.01	2.11758	Up
C11orf80	<0.01	1.22437	Up
C12orf57	<0.01	1.39682	Up
C12orf75	<0.01	2.94655	Up
C14orf132	<0.01	2.29575	Up
C16orf74	<0.01	2.57594	Up
C16orf95	<0.01	1.7333	Up
C17orf97	<0.01	1.66824	Up
C18orf54	<0.01	1.49569	Up
C19orf12	<0.01	1.42683	Up
C19orf44	<0.01	1.54099	Up
C19orf48	<0.01	2.00443	Up
C19orf54	<0.01	1.4675	Up
C1GALT1C1L	<0.01	2.43147	Up
C1QBP	<0.01	2.02843	Up
C1QTNF1	<0.01	3.47613	Up
C1QTNF12	<0.01	1.62426	Up
C1R	<0.01	3.8691	Up
C1orf216	<0.01	1.67634	Up
C20orf27	<0.01	2.34467	Up
C20orf96	<0.01	2.56842	Up
C2orf27A	<0.01	1.43767	Up
C3	<0.01	2.47594	Up
C3orf33	<0.01	1.22739	Up
C3orf52	<0.01	1.90161	Up
C4A	<0.01	3.88475	Up
C4B	<0.01	3.08407	Up
C4orf46	<0.01	1.30915	Up
C4orf48	<0.01	1.82216	Up
C5orf15	<0.01	1.21891	Up
C6orf141	<0.01	1.97677	Up
C7	<0.01	2.46297	Up
C8orf33	<0.01	1.03022	Up
C8orf48	<0.01	1.31022	Up
C8orf88	<0.01	3.39944	Up
CA11	<0.01	1.95046	Up
CA12	<0.01	3.2161	Up
CA9	<0.01	5.62577	Up
CABYR	<0.01	3.43603	Up
CACNA1H	<0.01	3.27778	Up
CACNA2D1	<0.01	1.04902	Up
CACNB3	<0.01	3.54309	Up
CAD	<0.01	3.36405	Up
CADM4	<0.01	2.47443	Up
CALD1	<0.01	3.12466	Up
CALHM5	<0.01	3.33868	Up
CALR	<0.01	1.40119	Up
CALU	<0.01	1.48098	Up
CAMKK1	<0.01	2.29048	Up
CAMKK2	<0.01	1.65564	Up
CAMKMT	<0.01	1.00703	Up
CAMTA2	<0.01	1.41688	Up
CAND2	<0.01	3.55353	Up
CAP2	<0.01	4.13776	Up
CAPN15	<0.01	1.0113	Up
CAPRIN1	<0.01	1.24659	Up
CAPRIN2	<0.01	1.2712	Up
CARD10	<0.01	4.61157	Up
CARD11	<0.01	2.20183	Up
CARMN	<0.01	2.96644	Up
CARS1	<0.01	1.04753	Up
CARS2	<0.01	1.64153	Up
CASK	<0.01	1.00921	Up
CASKIN2	<0.01	2.65321	Up
CAV1	<0.01	2.26526	Up
CAV2	<0.01	2.00041	Up
CAVIN1	<0.01	3.35494	Up
CAVIN3	<0.01	3.30932	Up
CBR1	<0.01	1.55761	Up
CBS	<0.01	4.29658	Up
CBX1	<0.01	1.40143	Up
CBX2	<0.01	3.19816	Up
CBX5	<0.01	1.95927	Up
CC2D2A	<0.01	1.80884	Up
CCAR2	<0.01	1.50717	Up
CCAT1	<0.01	2.19511	Up
CCBE1	<0.01	3.2831	Up
CCDC102A	<0.01	1.80323	Up
CCDC103	<0.01	1.16806	Up
CCDC106	<0.01	1.94864	Up
CCDC134	<0.01	1.19165	Up
CCDC136	<0.01	2.2052	Up
CCDC137	<0.01	1.35153	Up
CCDC138	<0.01	1.23218	Up
CCDC14	<0.01	1.29633	Up
CCDC163	<0.01	1.15024	Up
CCDC18	<0.01	1.12886	Up
CCDC181	<0.01	1.58052	Up
CCDC198	<0.01	3.19593	Up
CCDC24	<0.01	2.07779	Up
CCDC28B	<0.01	2.23878	Up
CCDC34	<0.01	1.03999	Up
CCDC50	<0.01	1.91422	Up
CCDC74A	<0.01	1.70812	Up
CCDC74B	<0.01	2.00141	Up
CCDC8	<0.01	3.93439	Up
CCDC80	<0.01	2.21725	Up
CCDC85A	<0.01	3.64348	Up
CCDC85B	<0.01	1.13869	Up
CCDC86	<0.01	2.81139	Up
CCHCR1	<0.01	1.62077	Up
CCL11	<0.01	2.94828	Up
CCM2	<0.01	1.20291	Up
CCN1	<0.01	3.40587	Up
CCN2	<0.01	3.66956	Up
CCN3	<0.01	1.69682	Up
CCN6	<0.01	1.5492	Up
CCNA2	<0.01	2.38882	Up
CCNB1	<0.01	2.96353	Up
CCNB1IP1	<0.01	1.51039	Up
CCNB2	<0.01	1.7759	Up
CCND1	<0.01	2.44057	Up
CCNF	<0.01	2.59645	Up
CCNJ	<0.01	1.78364	Up
CCNJL	<0.01	4.07327	Up
CCP110	<0.01	1.14148	Up
CCR10	<0.01	2.86346	Up
CCT2	<0.01	1.89642	Up
CCT3	<0.01	1.86915	Up
CCT5	<0.01	1.5761	Up
CCT6A	<0.01	1.60233	Up
CCT7	<0.01	1.9538	Up
CCT8	<0.01	1.05108	Up
CD151	<0.01	2.56493	Up
CD200	<0.01	3.52875	Up
CD248	<0.01	3.1856	Up
CD274	<0.01	2.30594	Up
CD276	<0.01	1.68166	Up
CD320	<0.01	4.35046	Up
CD70	<0.01	2.63564	Up
CD99L2	<0.01	2.24848	Up
CDC20	<0.01	3.91113	Up
CDC25A	<0.01	2.65872	Up
CDC25B	<0.01	2.4517	Up
CDC25C	<0.01	1.93305	Up
CDC27	<0.01	1.09991	Up
CDC37	<0.01	1.03824	Up
CDC42EP2	<0.01	1.93679	Up
CDC42EP3	<0.01	2.63443	Up
CDC42EP4	<0.01	2.75479	Up
CDC45	<0.01	3.2634	Up
CDC6	<0.01	2.86165	Up
CDC7	<0.01	1.60132	Up
CDCA2	<0.01	2.43569	Up
CDCA3	<0.01	3.07755	Up
CDCA5	<0.01	1.53496	Up
CDCA7	<0.01	2.5585	Up
CDCA7L	<0.01	2.18688	Up
CDCA8	<0.01	2.4885	Up
CDH11	<0.01	3.80689	Up
CDH13	<0.01	3.69997	Up
CDH16	<0.01	3.42661	Up
CDH2	<0.01	5.31681	Up
CDH3	<0.01	3.26864	Up
CDH4	<0.01	4.24629	Up
CDH6	<0.01	4.09499	Up
CDHR1	<0.01	2.42446	Up
CDIN1	<0.01	1.16097	Up
CDK10	<0.01	1.59964	Up
CDK14	<0.01	1.35234	Up
CDK15	<0.01	2.76631	Up
CDK17	<0.01	1.09988	Up
CDK20	<0.01	1.81625	Up
CDK2AP2	<0.01	1.62436	Up
CDK4	<0.01	1.71673	Up
CDK5	<0.01	1.68997	Up
CDK5RAP1	<0.01	1.43769	Up
CDK5RAP2	<0.01	1.07314	Up
CDK6	<0.01	1.72163	Up
CDK6-AS1	<0.01	3.00215	Up
CDKN2AIPNL	<0.01	1.77308	Up
CDKN3	<0.01	1.88736	Up
CDO1	<0.01	2.05691	Up
CDR2	<0.01	1.36527	Up
CDR2L	<0.01	2.01306	Up
CDT1	<0.01	3.05866	Up
CDYL2	<0.01	2.17495	Up
CELSR2	<0.01	2.40217	Up
CEND1	<0.01	6.15196	Up
CENPA	<0.01	2.35583	Up
CENPB	<0.01	1.62509	Up
CENPF	<0.01	2.81618	Up
CENPH	<0.01	1.51871	Up
CENPI	<0.01	1.74362	Up
CENPJ	<0.01	1.53774	Up
CENPK	<0.01	1.34552	Up
CENPN	<0.01	1.07591	Up
CENPO	<0.01	2.28704	Up
CENPS	<0.01	1.03278	Up
CENPS-CORT	<0.01	1.7038	Up
CENPT	<0.01	1.48307	Up
CENPV	<0.01	4.27465	Up
CEP112	<0.01	1.13885	Up
CEP128	<0.01	1.41564	Up
CEP131	<0.01	2.40845	Up
CEP164	<0.01	1.93119	Up
CEP170	<0.01	2.10443	Up
CEP170B	<0.01	1.34443	Up
CEP192	<0.01	1.02906	Up
CEP41	<0.01	1.11086	Up
CEP55	<0.01	2.71015	Up
CEP70	<0.01	1.27613	Up
CEP78	<0.01	1.37408	Up
CERS1	<0.01	2.06231	Up
CERS2	<0.01	1.60918	Up
CERS5	<0.01	1.47681	Up
CFAP119	<0.01	1.23318	Up
CFH	<0.01	3.2121	Up
CFI	<0.01	4.19128	Up
CFL1	<0.01	1.59121	Up
CGAS	<0.01	1.1436	Up
CGB1	<0.01	2.63763	Up
CGB3	<0.01	5.56007	Up
CGB5	<0.01	5.13067	Up
CGB7	<0.01	4.63028	Up
CGB8	<0.01	6.07074	Up
CHAC2	<0.01	1.95821	Up
CHAF1A	<0.01	1.09281	Up
CHAF1B	<0.01	2.53922	Up
CHAMP1	<0.01	1.50046	Up
CHCHD6	<0.01	2.33472	Up
CHD1L	<0.01	1.69052	Up
CHD3	<0.01	1.65539	Up
CHD4	<0.01	1.03115	Up
CHEK1	<0.01	2.56831	Up
CHERP	<0.01	1.25388	Up
CHMP7	<0.01	1.07453	Up
CHN1	<0.01	2.32214	Up
CHPF	<0.01	3.01647	Up
CHPF2	<0.01	3.01328	Up
CHRDL1	<0.01	6.5924	Up
CHRNA1	<0.01	2.97583	Up
CHRNA5	<0.01	3.87754	Up
CHST1	<0.01	1.42919	Up
CHST10	<0.01	2.99602	Up
CHST14	<0.01	2.56748	Up
CHST3	<0.01	4.00792	Up
CHST9	<0.01	1.36938	Up
CHSY3	<0.01	1.87113	Up
CHTF18	<0.01	2.31715	Up
CIAPIN1	<0.01	1.31937	Up
CIBAR1	<0.01	3.0506	Up
CIC	<0.01	1.78234	Up
CIP2A	<0.01	2.4715	Up
CISD1	<0.01	1.07046	Up
CIT	<0.01	1.84826	Up
CITED4	<0.01	2.02567	Up
CKAP2	<0.01	1.8671	Up
CKAP2L	<0.01	2.35687	Up
CKAP4	<0.01	3.0044	Up
CKAP5	<0.01	1.71196	Up
CLCF1	<0.01	1.54179	Up
CLDN1	<0.01	1.27872	Up
CLDN11	<0.01	3.88224	Up
CLDN16	<0.01	3.14642	Up
CLDN2	<0.01	5.32197	Up
CLDN6	<0.01	3.89999	Up
CLEC16A	<0.01	1.22144	Up
CLEC18A	<0.01	4.19902	Up
CLEC18B	<0.01	3.27056	Up
CLEC18C	<0.01	4.02113	Up
CLEC4E	<0.01	4.36202	Up
CLGN	<0.01	2.73362	Up
CLIP3	<0.01	5.40275	Up
CLPB	<0.01	1.53529	Up
CLPP	<0.01	1.70767	Up
CLSPN	<0.01	1.95533	Up
CLSTN1	<0.01	2.30371	Up
CLSTN2	<0.01	3.4039	Up
CLSTN3	<0.01	3.30799	Up
CLTCL1	<0.01	2.49092	Up
CLUH	<0.01	2.19852	Up
CMBL	<0.01	2.02078	Up
CMSS1	<0.01	1.77747	Up
CMTM3	<0.01	1.35893	Up
CMTM7	<0.01	1.02203	Up
CNIH3	<0.01	2.23203	Up
CNN1	<0.01	5.76051	Up
CNN2	<0.01	3.47877	Up
CNN3	<0.01	1.56446	Up
CNN3-DT	<0.01	1.74674	Up
CNOT3	<0.01	2.21572	Up
CNPY4	<0.01	1.78645	Up
CNTFR	<0.01	4.77218	Up
CNTLN	<0.01	1.60216	Up
CNTN1	<0.01	1.38071	Up
CNTN6	<0.01	2.31275	Up
CNTNAP1	<0.01	4.25718	Up
CNTNAP2	<0.01	1.28739	Up
CNTNAP3	<0.01	2.48553	Up
CNTNAP3P2	<0.01	4.31823	Up
CNTROB	<0.01	1.95325	Up
COA4	<0.01	1.4761	Up
COASY	<0.01	1.17451	Up
COCH	<0.01	3.54375	Up
COG7	<0.01	1.13962	Up
COG8	<0.01	1.01689	Up
COL12A1	<0.01	3.70743	Up
COL13A1	<0.01	5.1708	Up
COL16A1	<0.01	3.77199	Up
COL18A1	<0.01	5.74665	Up
COL1A1	<0.01	4.17415	Up
COL26A1	<0.01	4.72874	Up
COL27A1	<0.01	1.84153	Up
COL4A1	<0.01	4.22088	Up
COL4A2	<0.01	4.76174	Up
COL4A4	<0.01	1.82564	Up
COL4A5	<0.01	2.73699	Up
COL4A6	<0.01	2.31896	Up
COL5A1	<0.01	2.39708	Up
COL5A2	<0.01	2.49381	Up
COL6A1	<0.01	3.08837	Up
COL6A2	<0.01	2.80346	Up
COL6A3	<0.01	2.61764	Up
COL7A1	<0.01	3.2569	Up
COL8A1	<0.01	7.42754	Up
COPA	<0.01	1.41398	Up
COPG1	<0.01	2.05945	Up
COPG2	<0.01	1.40228	Up
COPS6	<0.01	1.60237	Up
COPS7B	<0.01	1.33858	Up
COQ10A	<0.01	1.36635	Up
COQ8B	<0.01	1.54408	Up
CORO2B	<0.01	4.95403	Up
CORO6	<0.01	1.74964	Up
COSMOC	<0.01	5.21848	Up
COTL1	<0.01	2.28427	Up
COX11	<0.01	1.73085	Up
CPA1	<0.01	3.80963	Up
CPA4	<0.01	3.23846	Up
CPA6	<0.01	1.59995	Up
CPD	<0.01	1.26932	Up
CPNE7	<0.01	3.17508	Up
CPSF1	<0.01	1.79906	Up
CPSF3	<0.01	1.05419	Up
CPSF4	<0.01	1.15506	Up
CPSF6	<0.01	1.22112	Up
CPSF7	<0.01	1.10923	Up
CPT1A	<0.01	1.60481	Up
CPT1C	<0.01	6.07651	Up
CPXM1	<0.01	4.8642	Up
CRACR2A	<0.01	2.5663	Up
CRACR2B	<0.01	1.36455	Up
CRAT	<0.01	1.9016	Up
CRB2	<0.01	3.85699	Up
CREB3	<0.01	2.45144	Up
CREB3L1	<0.01	5.38373	Up
CREB5	<0.01	1.13462	Up
CRIM1	<0.01	1.58257	Up
CRIP2	<0.01	2.0436	Up
CRISPLD2	<0.01	2.23078	Up
CRMP1	<0.01	1.90176	Up
CRTAP	<0.01	1.89605	Up
CRYZ	<0.01	1.66044	Up
CS	<0.01	1.44958	Up
CSDC2	<0.01	6.46791	Up
CSE1L	<0.01	1.4209	Up
CSF2	<0.01	2.2596	Up
CSNK1D	<0.01	1.10547	Up
CSNK1G3	<0.01	1.25405	Up
CSPG4	<0.01	2.06274	Up
CSRP1	<0.01	2.51427	Up
CSRP2	<0.01	2.6808	Up
CST2	<0.01	3.41204	Up
CSTF3	<0.01	1.40034	Up
CSTPP1	<0.01	2.52433	Up
CTBP2	<0.01	1.00712	Up
CTH	<0.01	1.31864	Up
CTNNAL1	<0.01	1.2304	Up
CTPS1	<0.01	3.45915	Up
CTSC	<0.01	1.2607	Up
CTU2	<0.01	2.27375	Up
CTXN1	<0.01	4.30135	Up
CUEDC2	<0.01	1.60282	Up
CUL7	<0.01	2.24961	Up
CUTA	<0.01	1.11743	Up
CX3CL1	<0.01	3.84878	Up
CXCL1	<0.01	3.71574	Up
CXCL14	<0.01	2.26181	Up
CXCL5	<0.01	4.26627	Up
CXCL6	<0.01	3.28893	Up
CYB5B	<0.01	1.44667	Up
CYC1	<0.01	1.06781	Up
CYCS	<0.01	1.22159	Up
CYGB	<0.01	3.77834	Up
CYP1B1	<0.01	4.00598	Up
CYP27A1	<0.01	1.90552	Up
CYP27C1	<0.01	1.66013	Up
CYP2U1	<0.01	2.64117	Up
CYS1	<0.01	3.18256	Up
CYTL1	<0.01	2.19193	Up
CYYR1	<0.01	3.32588	Up
D2HGDH	<0.01	2.04301	Up
DAAM2	<0.01	2.22505	Up
DAG1	<0.01	1.73302	Up
DAGLA	<0.01	2.27001	Up
DALRD3	<0.01	1.67226	Up
DANCR	<0.01	1.43826	Up
DAP	<0.01	2.107	Up
DAPK3	<0.01	1.74801	Up
DAPL1	<0.01	2.41797	Up
DARS2	<0.01	1.85062	Up
DBF4	<0.01	1.07878	Up
DBF4B	<0.01	1.89093	Up
DBN1	<0.01	4.68264	Up
DCAF12L1	<0.01	4.50928	Up
DCAF12L2	<0.01	2.16159	Up
DCAF13	<0.01	1.10225	Up
DCAF4	<0.01	1.48482	Up
DCAF6	<0.01	1.50705	Up
DCAKD	<0.01	2.26958	Up
DCBLD1	<0.01	3.05082	Up
DCBLD2	<0.01	4.74851	Up
DCDC2	<0.01	4.65696	Up
DCLK2	<0.01	3.95248	Up
DCPS	<0.01	1.36599	Up
DCTD	<0.01	1.58777	Up
DCTPP1	<0.01	2.08736	Up
DCUN1D5	<0.01	1.15592	Up
DDAH1	<0.01	2.59966	Up
DDAH2	<0.01	1.08457	Up
DDB1	<0.01	1.8514	Up
DDHD2	<0.01	1.38537	Up
DDOST	<0.01	1.71617	Up
DDR2	<0.01	1.934	Up
DDX1	<0.01	1.05797	Up
DDX10	<0.01	1.46707	Up
DDX11	<0.01	2.52384	Up
DDX12P	<0.01	1.60128	Up
DDX21	<0.01	1.43871	Up
DDX28	<0.01	1.11982	Up
DDX31	<0.01	1.72093	Up
DDX39A	<0.01	1.55272	Up
DDX39B	<0.01	2.18195	Up
DDX41	<0.01	1.52644	Up
DDX54	<0.01	1.93031	Up
DDX56	<0.01	1.68141	Up
DECR2	<0.01	1.62825	Up
DEF8	<0.01	1.39809	Up
DEGS1	<0.01	1.72433	Up
DENND1A	<0.01	1.83984	Up
DENND2A	<0.01	2.10435	Up
DENND2B	<0.01	2.06218	Up
DENND5A	<0.01	1.96863	Up
DENND5B	<0.01	1.54762	Up
DEPDC1	<0.01	2.86158	Up
DEPDC1B	<0.01	1.24979	Up
DEXI	<0.01	1.38917	Up
DFFA	<0.01	1.02999	Up
DGCR11	<0.01	1.32112	Up
DGCR8	<0.01	1.54036	Up
DGKD	<0.01	1.56784	Up
DGKZ	<0.01	1.31914	Up
DHCR24	<0.01	3.50878	Up
DHCR7	<0.01	3.87778	Up
DHFR	<0.01	2.36928	Up
DHODH	<0.01	1.82833	Up
DHRS4	<0.01	1.3304	Up
DHRS4L2	<0.01	1.24849	Up
DHX30	<0.01	1.7662	Up
DHX37	<0.01	2.87495	Up
DHX38	<0.01	1.28418	Up
DHX57	<0.01	1.14441	Up
DHX9	<0.01	1.62891	Up
DIAPH3	<0.01	3.1991	Up
DIMT1	<0.01	1.25942	Up
DIP2C	<0.01	1.24228	Up
DIPK1B	<0.01	3.16172	Up
DIRAS2	<0.01	1.86738	Up
DIRAS3	<0.01	6.41856	Up
DIS3L2	<0.01	1.76743	Up
DKC1	<0.01	1.8679	Up
DKK1	<0.01	2.16297	Up
DLAT	<0.01	1.24262	Up
DLC1	<0.01	5.33905	Up
DLEU1	<0.01	1.6564	Up
DLG1	<0.01	1.02126	Up
DLGAP1	<0.01	1.71396	Up
DLGAP5	<0.01	2.30515	Up
DLK2	<0.01	2.53566	Up
DLL3	<0.01	4.05092	Up
DLX1	<0.01	1.3122	Up
DLX2	<0.01	2.60691	Up
DMAP1	<0.01	1.21513	Up
DMD	<0.01	2.48105	Up
DMRT3	<0.01	3.06698	Up
DMRTA1	<0.01	1.10552	Up
DMWD	<0.01	1.61587	Up
DNA2	<0.01	2.17767	Up
DNAAF2	<0.01	1.19056	Up
DNAAF5	<0.01	2.0489	Up
DNAH14	<0.01	1.32495	Up
DNAH5	<0.01	1.66475	Up
DNAJA3	<0.01	1.40875	Up
DNAJC10	<0.01	1.48277	Up
DNAJC11	<0.01	2.24628	Up
DNAJC18	<0.01	1.89782	Up
DNAJC22	<0.01	2.34119	Up
DNAJC30	<0.01	1.49327	Up
DNALI1	<0.01	1.50785	Up
DNM1	<0.01	3.71651	Up
DNM1L	<0.01	1.38457	Up
DNM3	<0.01	3.0262	Up
DNMT1	<0.01	1.97644	Up
DNMT3B	<0.01	2.70858	Up
DNPEP	<0.01	1.27376	Up
DOCK1	<0.01	1.7527	Up
DOCK7	<0.01	1.74537	Up
DOHH	<0.01	1.04476	Up
DOLK	<0.01	1.15504	Up
DONSON	<0.01	1.36298	Up
DPAGT1	<0.01	1.93405	Up
DPF1	<0.01	5.94572	Up
DPF3	<0.01	1.41487	Up
DPH2	<0.01	2.3073	Up
DPH5	<0.01	1.25119	Up
DPH5-DT	<0.01	1.18471	Up
DPP3	<0.01	2.34528	Up
DPP9	<0.01	1.08928	Up
DPY19L2	<0.01	3.56221	Up
DPY19L2P1	<0.01	5.64587	Up
DPY19L3	<0.01	1.19022	Up
DPYSL3	<0.01	4.44211	Up
DPYSL4	<0.01	6.25155	Up
DRG2	<0.01	1.23523	Up
DROSHA	<0.01	1.61842	Up
DRP2	<0.01	2.71007	Up
DSCAML1	<0.01	2.08071	Up
DSCC1	<0.01	1.54572	Up
DSEL	<0.01	2.46078	Up
DST	<0.01	1.1854	Up
DSTNP2	<0.01	1.32558	Up
DTD1	<0.01	2.35737	Up
DTD2	<0.01	1.66581	Up
DTL	<0.01	2.90671	Up
DTX3	<0.01	2.83384	Up
DTYMK	<0.01	2.05363	Up
DUBR	<0.01	2.11634	Up
DUS2	<0.01	1.61967	Up
DUS3L	<0.01	1.63816	Up
DXO	<0.01	2.01415	Up
DYNC1H1	<0.01	1.94584	Up
DYNC1I1	<0.01	2.80743	Up
DYNC2H1	<0.01	1.01679	Up
DYNLT2B	<0.01	1.07436	Up
DYRK3	<0.01	1.16512	Up
DYRK4	<0.01	1.17404	Up
DYSF	<0.01	3.00397	Up
DZIP1	<0.01	2.97695	Up
DZIP1L	<0.01	2.19217	Up
E2F1	<0.01	1.97947	Up
E2F3	<0.01	1.30067	Up
E2F5	<0.01	2.03746	Up
E2F7	<0.01	2.89079	Up
EARS2	<0.01	1.85674	Up
EBNA1BP2	<0.01	1.71533	Up
EBPL	<0.01	2.34487	Up
ECE1	<0.01	4.11601	Up
ECHDC1	<0.01	1.33598	Up
ECHS1	<0.01	1.28185	Up
ECI2	<0.01	2.47921	Up
ECPAS	<0.01	1.23019	Up
ECSCR	<0.01	2.89808	Up
ECT2	<0.01	2.66571	Up
EDA2R	<0.01	1.14645	Up
EDC4	<0.01	1.34719	Up
EDIL3	<0.01	2.81914	Up
EDN1	<0.01	1.72027	Up
EDN2	<0.01	1.51566	Up
EDNRA	<0.01	4.4468	Up
EEF1AKMT1	<0.01	1.15801	Up
EEF1AKMT4	<0.01	1.20485	Up
EEF1E1	<0.01	1.39558	Up
EEF1E1-BLOC1S5	<0.01	1.89892	Up
EEF1G	<0.01	1.09971	Up
EEF2	<0.01	2.52862	Up
EEF2KMT	<0.01	1.66894	Up
EFEMP1	<0.01	2.13705	Up
EFEMP2	<0.01	2.97276	Up
EFHC1	<0.01	1.28332	Up
EFHD1	<0.01	1.6872	Up
EFNA4	<0.01	1.50766	Up
EFNA5	<0.01	2.17067	Up
EFNB1	<0.01	2.92655	Up
EFTUD2	<0.01	1.51385	Up
EGFR	<0.01	1.4745	Up
EGR1	<0.01	2.53158	Up
EHBP1	<0.01	1.66413	Up
EHD2	<0.01	3.99388	Up
EID1	<0.01	1.46371	Up
EID2B	<0.01	1.53195	Up
EIF2AK1	<0.01	1.0004	Up
EIF2AK4	<0.01	1.83702	Up
EIF2B3	<0.01	1.34735	Up
EIF2D	<0.01	1.04577	Up
EIF3B	<0.01	1.20282	Up
EIF3C	<0.01	1.71131	Up
EIF3G	<0.01	1.08337	Up
EIF3I	<0.01	1.50536	Up
EIF3M	<0.01	1.01827	Up
EIF4A1	<0.01	1.55171	Up
EIF4EBP1	<0.01	1.40397	Up
EIF4G1	<0.01	1.15902	Up
EIF4G3	<0.01	1.36068	Up
EIF5A	<0.01	2.30392	Up
EIF6	<0.01	1.0293	Up
EIPR1	<0.01	1.12052	Up
ELAC2	<0.01	1.98966	Up
ELAVL1	<0.01	2.09575	Up
ELF4	<0.01	1.23989	Up
ELFN2	<0.01	3.25064	Up
ELK1	<0.01	1.41511	Up
ELOVL1	<0.01	1.46896	Up
ELOVL4	<0.01	2.88104	Up
ELOVL5	<0.01	1.99779	Up
ELP1	<0.01	1.32219	Up
ELP6	<0.01	1.46561	Up
EMC1	<0.01	2.66851	Up
EMC8	<0.01	1.41513	Up
EMC9	<0.01	1.38935	Up
EME1	<0.01	1.67357	Up
EMILIN1	<0.01	3.4282	Up
EMSLR	<0.01	4.14784	Up
EMX2	<0.01	4.32472	Up
EMX2OS	<0.01	2.76236	Up
ENAH	<0.01	1.99441	Up
ENC1	<0.01	2.4611	Up
ENDOG	<0.01	1.14941	Up
ENO1	<0.01	2.33884	Up
ENO2	<0.01	2.06324	Up
ENO3	<0.01	1.86731	Up
ENPEP	<0.01	2.15001	Up
ENTPD6	<0.01	1.66667	Up
ENTPD7	<0.01	2.01697	Up
ENTR1	<0.01	1.48932	Up
EPB41L2	<0.01	2.50504	Up
EPDR1	<0.01	3.53227	Up
EPHA7	<0.01	1.34409	Up
EPHB2	<0.01	4.10469	Up
EPHB4	<0.01	2.71829	Up
EPHB6	<0.01	3.30834	Up
EPHX1	<0.01	3.01618	Up
EPHX4	<0.01	3.47882	Up
EPRS1	<0.01	1.30319	Up
EPS15L1	<0.01	1.10248	Up
ERAL1	<0.01	1.47633	Up
ERC1	<0.01	1.1444	Up
ERCC2	<0.01	2.35727	Up
ERCC3	<0.01	1.0643	Up
ERCC6L	<0.01	2.23604	Up
ERF	<0.01	2.03811	Up
ERFE	<0.01	2.90824	Up
ERGIC1	<0.01	1.78928	Up
ERI3	<0.01	1.70256	Up
ERICH5	<0.01	3.18562	Up
ERLIN1	<0.01	1.08418	Up
ERP29	<0.01	1.01676	Up
ERRFI1	<0.01	1.30188	Up
ERVMER34-1	<0.01	1.2146	Up
ESD	<0.01	1.5601	Up
ESM1	<0.01	4.27679	Up
ESPNL	<0.01	2.85546	Up
ESYT1	<0.01	1.9314	Up
ETV1	<0.01	2.28934	Up
ETV4	<0.01	3.05655	Up
ETV5	<0.01	1.46634	Up
EVA1A	<0.01	4.93912	Up
EVC	<0.01	1.39246	Up
EWSAT1	<0.01	1.50661	Up
EWSR1	<0.01	1.13091	Up
EXD2	<0.01	1.9121	Up
EXO1	<0.01	2.52897	Up
EXOC3L4	<0.01	2.61042	Up
EXOG	<0.01	1.41968	Up
EXOSC2	<0.01	1.70399	Up
EXOSC5	<0.01	1.38076	Up
EXOSC9	<0.01	1.00779	Up
EXT1	<0.01	3.92812	Up
EXT2	<0.01	1.95979	Up
EXTL2	<0.01	1.95087	Up
EXTL3	<0.01	2.73413	Up
EZH2	<0.01	1.54903	Up
F12	<0.01	3.1944	Up
F2R	<0.01	5.28201	Up
F2RL1	<0.01	2.41399	Up
F2RL2	<0.01	5.92937	Up
FAAP100	<0.01	1.69113	Up
FAAP20	<0.01	1.30772	Up
FADD	<0.01	1.76404	Up
FADS1	<0.01	3.05745	Up
FADS2	<0.01	4.83552	Up
FADS3	<0.01	2.58119	Up
FAH	<0.01	2.3841	Up
FAHD2B	<0.01	1.73584	Up
FAIM2	<0.01	2.9311	Up
FAM110B	<0.01	1.72315	Up
FAM114A1	<0.01	1.10826	Up
FAM120C	<0.01	1.3497	Up
FAM131B-AS2	<0.01	1.15657	Up
FAM13C	<0.01	2.32767	Up
FAM149A	<0.01	1.2513	Up
FAM167A	<0.01	2.07169	Up
FAM168A	<0.01	1.61202	Up
FAM171A1	<0.01	3.42667	Up
FAM189B	<0.01	1.88887	Up
FAM201A	<0.01	3.62047	Up
FAM216A	<0.01	2.19158	Up
FAM219A	<0.01	2.70023	Up
FAM229B	<0.01	2.1601	Up
FAM239B	<0.01	1.03206	Up
FAM241B	<0.01	1.87385	Up
FAM24B	<0.01	1.11122	Up
FAM27B	<0.01	2.37748	Up
FAM27E3	<0.01	1.47252	Up
FAM53A	<0.01	1.72973	Up
FAM72A	<0.01	1.62654	Up
FAM72B	<0.01	2.51258	Up
FAM72C	<0.01	2.05559	Up
FAM72D	<0.01	1.94628	Up
FAM83D	<0.01	1.66318	Up
FAM86B1	<0.01	1.25317	Up
FAM86B2	<0.01	2.12514	Up
FAM86C2P	<0.01	1.4746	Up
FAM86DP	<0.01	1.87714	Up
FAM86EP	<0.01	1.25102	Up
FAM86HP	<0.01	1.42836	Up
FAM86JP	<0.01	1.20441	Up
FAM88D	<0.01	3.18209	Up
FAM98A	<0.01	2.22242	Up
FANCA	<0.01	2.22777	Up
FANCC	<0.01	1.44379	Up
FANCF	<0.01	1.6958	Up
FANCG	<0.01	1.54454	Up
FANCI	<0.01	1.86374	Up
FARP1	<0.01	2.4708	Up
FARS2	<0.01	1.29903	Up
FARSA	<0.01	2.04404	Up
FARSB	<0.01	2.1802	Up
FASN	<0.01	4.53077	Up
FAT1	<0.01	3.88141	Up
FBH1	<0.01	1.05527	Up
FBL	<0.01	2.68722	Up
FBLIM1	<0.01	2.91118	Up
FBLN1	<0.01	4.01915	Up
FBLN5	<0.01	2.09196	Up
FBN1	<0.01	2.92428	Up
FBXL19	<0.01	1.89139	Up
FBXL6	<0.01	1.21965	Up
FBXL7	<0.01	2.61525	Up
FBXO10	<0.01	1.0506	Up
FBXO16	<0.01	2.37913	Up
FBXO17	<0.01	3.51013	Up
FBXO21	<0.01	1.30708	Up
FBXO27	<0.01	1.47216	Up
FBXO44	<0.01	2.10347	Up
FBXO5	<0.01	1.79193	Up
FBXW8	<0.01	1.83799	Up
FBXW9	<0.01	1.67883	Up
FDPS	<0.01	1.35245	Up
FDX2	<0.01	1.42333	Up
FEN1	<0.01	1.91401	Up
FENDRR	<0.01	3.32961	Up
FERMT1	<0.01	2.58224	Up
FERMT2	<0.01	1.94693	Up
FEZ1	<0.01	3.45397	Up
FGB	<0.01	2.87695	Up
FGD1	<0.01	4.43019	Up
FGF1	<0.01	3.53446	Up
FGF14-AS2	<0.01	1.45269	Up
FGF16	<0.01	2.36561	Up
FGF18	<0.01	1.65649	Up
FGF2	<0.01	4.11904	Up
FGF5	<0.01	3.97903	Up
FGFBP1	<0.01	1.89776	Up
FGFR1	<0.01	2.45559	Up
FGFR4	<0.01	5.14712	Up
FGFRL1	<0.01	2.78334	Up
FH	<0.01	1.9836	Up
FHL1	<0.01	2.24091	Up
FHL2	<0.01	4.08595	Up
FHL3	<0.01	2.70825	Up
FHOD3	<0.01	3.70335	Up
FIBCD1	<0.01	3.05951	Up
FIBIN	<0.01	2.83222	Up
FIBP	<0.01	1.69231	Up
FIGN	<0.01	1.02566	Up
FJX1	<0.01	3.94009	Up
FKBP10	<0.01	4.85133	Up
FKBP11	<0.01	2.27307	Up
FKBP14	<0.01	1.44706	Up
FKBP1B	<0.01	1.14214	Up
FKBP5	<0.01	1.65154	Up
FKBP7	<0.01	1.97848	Up
FKBP9	<0.01	1.95987	Up
FKRP	<0.01	2.36812	Up
FKTN	<0.01	1.4407	Up
FLAD1	<0.01	1.14871	Up
FLJ16779	<0.01	4.24065	Up
FLJ45513	<0.01	2.10699	Up
FLNA	<0.01	3.57554	Up
FLNB	<0.01	2.95441	Up
FLNC	<0.01	5.16103	Up
FLRT3	<0.01	1.95106	Up
FLT1	<0.01	1.40785	Up
FLYWCH1	<0.01	2.40727	Up
FLYWCH2	<0.01	1.48642	Up
FMN2	<0.01	2.21722	Up
FMNL3	<0.01	1.22399	Up
FN1	<0.01	3.74748	Up
FN3K	<0.01	1.70117	Up
FNDC3B	<0.01	1.16461	Up
FOCAD	<0.01	1.62672	Up
FOSL1	<0.01	2.52599	Up
FOXC2	<0.01	4.73217	Up
FOXC2-AS1	<0.01	4.88397	Up
FOXD1	<0.01	5.42593	Up
FOXF1	<0.01	3.96898	Up
FOXL1	<0.01	3.93889	Up
FOXM1	<0.01	3.92492	Up
FOXO3B	<0.01	1.27528	Up
FOXP4	<0.01	2.34691	Up
FOXRED1	<0.01	1.57023	Up
FOXRED2	<0.01	2.13504	Up
FOXS1	<0.01	7.59093	Up
FPGS	<0.01	2.65823	Up
FRAS1	<0.01	1.76703	Up
FRMD3	<0.01	1.0728	Up
FRMD4A	<0.01	1.39368	Up
FRMD5	<0.01	1.77908	Up
FRMD6	<0.01	1.82471	Up
FSCN1	<0.01	3.04328	Up
FSD1	<0.01	2.56343	Up
FSIP1	<0.01	1.94823	Up
FSTL3	<0.01	3.48395	Up
FTO	<0.01	1.89291	Up
FTSJ3	<0.01	1.84811	Up
FUS	<0.01	2.36728	Up
FUT11	<0.01	1.12051	Up
FUT8	<0.01	2.17122	Up
FXN	<0.01	1.418	Up
FXYD2	<0.01	3.12243	Up
FXYD6-FXYD2	<0.01	3.51136	Up
FZD2	<0.01	4.24755	Up
FZD3	<0.01	1.22944	Up
FZD4	<0.01	1.88842	Up
FZD4-DT	<0.01	1.20915	Up
FZD7	<0.01	2.46405	Up
G3BP1	<0.01	1.47087	Up
G6PC3	<0.01	3.09007	Up
G6PD	<0.01	3.50519	Up
GABBR1	<0.01	2.2939	Up
GABRB1	<0.01	2.42998	Up
GACAT2	<0.01	3.9364	Up
GAL	<0.01	4.05158	Up
GAL3ST1	<0.01	2.2964	Up
GAL3ST3	<0.01	6.91805	Up
GALNT10	<0.01	2.86417	Up
GALNT12	<0.01	1.46132	Up
GALNT14	<0.01	4.02235	Up
GALNT18	<0.01	1.6766	Up
GALNT2	<0.01	2.62842	Up
GALNT6	<0.01	1.38181	Up
GALNT7	<0.01	1.15945	Up
GALT	<0.01	1.38333	Up
GAMT	<0.01	2.28271	Up
GANAB	<0.01	2.62896	Up
GAP43	<0.01	1.80914	Up
GAPDH	<0.01	1.65891	Up
GAR1	<0.01	1.12188	Up
GAREM2	<0.01	2.42967	Up
GARS1	<0.01	2.41088	Up
GART	<0.01	1.22445	Up
GAS2L1	<0.01	1.46778	Up
GAS6	<0.01	2.54875	Up
GAS6-DT	<0.01	2.37421	Up
GATA6	<0.01	3.03134	Up
GATAD2A	<0.01	1.19659	Up
GATB	<0.01	1.06716	Up
GBE1	<0.01	1.28396	Up
GBF1	<0.01	1.23442	Up
GBX2	<0.01	4.05831	Up
GCAT	<0.01	2.78224	Up
GCDH	<0.01	1.38481	Up
GCK	<0.01	1.79389	Up
GCN1	<0.01	1.83242	Up
GCSH	<0.01	1.34489	Up
GDF15	<0.01	2.11275	Up
GDF5	<0.01	7.55506	Up
GDNF	<0.01	2.44249	Up
GEMIN4	<0.01	2.28325	Up
GEMIN5	<0.01	1.97571	Up
GEMIN7	<0.01	1.09063	Up
GFAP	<0.01	1.96346	Up
GFPT1	<0.01	1.00469	Up
GFPT2	<0.01	4.36728	Up
GFRA1	<0.01	4.60095	Up
GGCX	<0.01	1.32456	Up
GGH	<0.01	1.96973	Up
GGT1	<0.01	2.10157	Up
GGT5	<0.01	5.12962	Up
GGT7	<0.01	2.72628	Up
GGTLC2	<0.01	1.51048	Up
GHDC	<0.01	2.15175	Up
GINS1	<0.01	2.69542	Up
GINS2	<0.01	2.55887	Up
GINS3	<0.01	2.19151	Up
GINS4	<0.01	2.97585	Up
GJA1	<0.01	3.68386	Up
GJA3	<0.01	2.34724	Up
GJC1	<0.01	3.81468	Up
GJD3	<0.01	1.52296	Up
GLB1	<0.01	1.88585	Up
GLB1L2	<0.01	3.14663	Up
GLDC	<0.01	3.70077	Up
GLG1	<0.01	1.40396	Up
GLI2	<0.01	4.91714	Up
GLI3	<0.01	1.99299	Up
GLIPR1	<0.01	1.73875	Up
GLIS1	<0.01	4.92297	Up
GLIS2	<0.01	4.05261	Up
GLIS3	<0.01	1.98583	Up
GLMN	<0.01	1.13091	Up
GLP2R	<0.01	3.87016	Up
GLRB	<0.01	4.42276	Up
GLS	<0.01	1.73796	Up
GLT8D2	<0.01	2.4221	Up
GLYATL1	<0.01	1.962	Up
GLYATL2	<0.01	1.68131	Up
GMNN	<0.01	1.32486	Up
GMPPB	<0.01	1.27958	Up
GMPS	<0.01	1.63059	Up
GNAI1	<0.01	1.30097	Up
GNAS-AS1	<0.01	3.864	Up
GNAZ	<0.01	1.38107	Up
GNB1L	<0.01	1.24378	Up
GNB3	<0.01	2.51445	Up
GNB5	<0.01	1.94566	Up
GNG11	<0.01	4.3755	Up
GNL1	<0.01	1.43061	Up
GNPDA2	<0.01	1.48423	Up
GNPNAT1	<0.01	2.60937	Up
GOT1	<0.01	2.06652	Up
GOT2	<0.01	2.50461	Up
GPAA1	<0.01	1.51083	Up
GPAT4	<0.01	1.88214	Up
GPATCH4	<0.01	1.76019	Up
GPC2	<0.01	3.63855	Up
GPC6	<0.01	4.18941	Up
GPHN	<0.01	1.7798	Up
GPI	<0.01	1.72089	Up
GPN2	<0.01	1.27965	Up
GPR143	<0.01	3.13243	Up
GPR15	<0.01	2.47975	Up
GPR161	<0.01	2.48572	Up
GPR176	<0.01	4.26955	Up
GPR180	<0.01	1.01473	Up
GPR3	<0.01	4.09814	Up
GPR39	<0.01	3.34211	Up
GPR88	<0.01	2.36588	Up
GPRC5B	<0.01	3.19059	Up
GPRC5C	<0.01	2.50589	Up
GPRIN1	<0.01	3.87619	Up
GPRIN2	<0.01	1.18493	Up
GPS1	<0.01	1.68299	Up
GPX8	<0.01	3.05258	Up
GRAMD1A	<0.01	2.28084	Up
GRB10	<0.01	3.33594	Up
GRB14	<0.01	5.19194	Up
GREM1	<0.01	4.85696	Up
GREM2	<0.01	1.17347	Up
GRIA3	<0.01	1.08542	Up
GRIK2	<0.01	1.60502	Up
GRK5	<0.01	2.29256	Up
GRSF1	<0.01	1.17433	Up
GRWD1	<0.01	1.72994	Up
GSDMD	<0.01	1.26466	Up
GSDME	<0.01	1.5706	Up
GSEC	<0.01	1.2898	Up
GSPT2	<0.01	1.74389	Up
GSR	<0.01	1.05567	Up
GSS	<0.01	1.6056	Up
GSTA4	<0.01	1.4954	Up
GSTM3	<0.01	2.7537	Up
GSTT2	<0.01	2.24397	Up
GSTT2B	<0.01	1.98734	Up
GSTZ1	<0.01	1.58301	Up
GTF2F1	<0.01	1.24112	Up
GTF2H2	<0.01	1.47451	Up
GTF2H2B	<0.01	1.48786	Up
GTF2H2C	<0.01	1.64129	Up
GTF2H4	<0.01	2.58574	Up
GTF2I	<0.01	1.75992	Up
GTF3C1	<0.01	1.91972	Up
GTPBP3	<0.01	2.09502	Up
GTPBP6	<0.01	1.33301	Up
GTSE1	<0.01	3.05341	Up
GUCA1C	<0.01	2.57068	Up
GXYLT2	<0.01	3.28994	Up
GYG2	<0.01	3.22188	Up
GYS1	<0.01	2.52486	Up
H2AX	<0.01	2.55711	Up
H2BW3P	<0.01	2.24845	Up
H2BW4P	<0.01	2.38233	Up
HABP2	<0.01	1.84997	Up
HABP4	<0.01	1.40487	Up
HACD1	<0.01	3.12698	Up
HACD3	<0.01	2.15048	Up
HAGHL	<0.01	1.57982	Up
HAGLR	<0.01	3.64662	Up
HAGLROS	<0.01	3.4369	Up
HAND2	<0.01	1.87709	Up
HAPLN1	<0.01	1.30666	Up
HAPLN3	<0.01	2.18873	Up
HARS1	<0.01	2.25412	Up
HAS2	<0.01	4.20218	Up
HAS2-AS1	<0.01	3.45918	Up
HAS3	<0.01	5.0318	Up
HASPIN	<0.01	1.95947	Up
HAUS1	<0.01	1.42082	Up
HAUS5	<0.01	1.03852	Up
HAUS7	<0.01	1.70297	Up
HAUS8	<0.01	1.16413	Up
HAVCR1	<0.01	3.79808	Up
HBEGF	<0.01	3.90943	Up
HCFC1	<0.01	1.85955	Up
HDDC2	<0.01	1.43886	Up
HDGF	<0.01	1.51724	Up
HDGFL2	<0.01	1.53845	Up
HDGFL3	<0.01	1.69442	Up
HDHD5	<0.01	1.316	Up
HDX	<0.01	1.67554	Up
HEATR1	<0.01	1.83462	Up
HEATR6	<0.01	1.56711	Up
HELLS	<0.01	2.33426	Up
HERC2	<0.01	1.58689	Up
HEYL	<0.01	2.9477	Up
HGD	<0.01	3.14421	Up
HGH1	<0.01	2.01508	Up
HHAT	<0.01	1.94026	Up
HHIP	<0.01	6.03699	Up
HHIP-AS1	<0.01	5.36151	Up
HIC1	<0.01	1.76041	Up
HID1	<0.01	2.25389	Up
HIF1A	<0.01	2.42571	Up
HIPK2	<0.01	3.58984	Up
HIRA	<0.01	1.35838	Up
HIVEP3	<0.01	2.25971	Up
HJURP	<0.01	2.67988	Up
HK1	<0.01	1.84161	Up
HKDC1	<0.01	4.69027	Up
HLTF	<0.01	1.21482	Up
HMBS	<0.01	1.73235	Up
HMCN1	<0.01	3.63464	Up
HMGA1	<0.01	2.82307	Up
HMGA2	<0.01	3.23765	Up
HMGB3	<0.01	1.65191	Up
HMGXB3	<0.01	1.88533	Up
HMMR	<0.01	1.85028	Up
HMSD	<0.01	1.84675	Up
HNF1B	<0.01	5.18609	Up
HNRNPA0	<0.01	1.69875	Up
HNRNPA1	<0.01	1.78743	Up
HNRNPA1L2	<0.01	1.35352	Up
HNRNPA1L3	<0.01	1.33554	Up
HNRNPA2B1	<0.01	1.80077	Up
HNRNPA3	<0.01	1.28987	Up
HNRNPA3P1	<0.01	1.24001	Up
HNRNPAB	<0.01	1.94428	Up
HNRNPD	<0.01	1.74879	Up
HNRNPL	<0.01	1.53999	Up
HNRNPM	<0.01	1.90457	Up
HNRNPUL1	<0.01	1.12914	Up
HOGA1	<0.01	2.81924	Up
HOMER2	<0.01	1.64836	Up
HOMER3	<0.01	1.48655	Up
HOXA-AS2	<0.01	2.80392	Up
HOXA-AS3	<0.01	2.78733	Up
HOXA1	<0.01	1.10208	Up
HOXA10	<0.01	4.93852	Up
HOXA10-AS	<0.01	4.18711	Up
HOXA10-HOXA9	<0.01	5.09702	Up
HOXA11	<0.01	5.29868	Up
HOXA11-AS	<0.01	5.32834	Up
HOXA2	<0.01	2.98872	Up
HOXA3	<0.01	3.64418	Up
HOXA4	<0.01	3.54757	Up
HOXA5	<0.01	5.06885	Up
HOXA6	<0.01	4.75291	Up
HOXA7	<0.01	6.11321	Up
HOXA9	<0.01	4.76615	Up
HOXB-AS3	<0.01	4.71203	Up
HOXB-AS4	<0.01	3.26412	Up
HOXB2	<0.01	2.58152	Up
HOXB3	<0.01	3.21014	Up
HOXB4	<0.01	1.9925	Up
HOXB5	<0.01	3.72178	Up
HOXB6	<0.01	3.34529	Up
HOXB7	<0.01	3.1268	Up
HOXB8	<0.01	5.06983	Up
HOXB9	<0.01	5.20201	Up
HOXC10	<0.01	5.74026	Up
HOXC5	<0.01	4.66202	Up
HOXC6	<0.01	4.68539	Up
HOXC8	<0.01	3.56126	Up
HOXC9	<0.01	4.67331	Up
HOXD-AS2	<0.01	4.19627	Up
HOXD1	<0.01	3.25265	Up
HOXD10	<0.01	4.85979	Up
HOXD11	<0.01	3.80051	Up
HOXD3	<0.01	4.23742	Up
HOXD4	<0.01	5.32265	Up
HOXD8	<0.01	3.21499	Up
HOXD9	<0.01	4.75582	Up
HPDL	<0.01	2.79639	Up
HRCT1	<0.01	4.51545	Up
HROB	<0.01	1.0495	Up
HS3ST3A1	<0.01	4.37104	Up
HS3ST3B1	<0.01	3.34967	Up
HS6ST2	<0.01	2.54243	Up
HSD17B1-AS1	<0.01	2.53533	Up
HSD17B10	<0.01	1.74959	Up
HSD17B12	<0.01	1.06719	Up
HSF1	<0.01	1.05557	Up
HSP90AB1	<0.01	1.06704	Up
HSPA12A	<0.01	5.31792	Up
HSPA2	<0.01	2.00255	Up
HSPB6	<0.01	5.36523	Up
HSPBP1	<0.01	1.78171	Up
HSPD1	<0.01	1.91083	Up
HSPG2	<0.01	3.9029	Up
HTR1D	<0.01	1.10991	Up
HTRA2	<0.01	1.00838	Up
HTT	<0.01	1.35651	Up
HYAL2	<0.01	2.24666	Up
HYI	<0.01	1.47304	Up
HYLS1	<0.01	1.79277	Up
HYOU1	<0.01	3.13553	Up
IARS1	<0.01	2.78365	Up
ID1	<0.01	3.7334	Up
ID3	<0.01	4.16733	Up
IDE	<0.01	1.21658	Up
IDH3B	<0.01	1.01507	Up
IDH3G	<0.01	1.49725	Up
IER3	<0.01	3.30564	Up
IFFO1	<0.01	1.64014	Up
IFFO2	<0.01	1.17914	Up
IFRD2	<0.01	1.93451	Up
IFT140	<0.01	1.49761	Up
IFT22	<0.01	1.40969	Up
IFT57	<0.01	1.19921	Up
IFT80	<0.01	1.40058	Up
IFT81	<0.01	1.09616	Up
IGF2BP1	<0.01	2.95921	Up
IGF2R	<0.01	1.24452	Up
IGFBP1	<0.01	2.58524	Up
IGFBP2	<0.01	2.91244	Up
IGFBP4	<0.01	3.77832	Up
IGFBP5	<0.01	2.80385	Up
IGFBP6	<0.01	2.78715	Up
IGFBP7	<0.01	3.25037	Up
IGSF1	<0.01	2.48087	Up
IGSF3	<0.01	1.63891	Up
IGSF8	<0.01	1.74524	Up
IHO1	<0.01	1.30672	Up
IKBIP	<0.01	1.60957	Up
IKBKE	<0.01	1.92312	Up
IL11	<0.01	5.16664	Up
IL12A	<0.01	1.32466	Up
IL15	<0.01	1.07878	Up
IL15RA	<0.01	1.61871	Up
IL17D	<0.01	2.8191	Up
IL21R	<0.01	1.81799	Up
IL31RA	<0.01	1.36755	Up
IL32	<0.01	2.21276	Up
IL6	<0.01	5.6532	Up
ILF2	<0.01	1.43022	Up
ILF3	<0.01	2.05524	Up
ILK	<0.01	1.56477	Up
IMMT	<0.01	1.51965	Up
IMP4	<0.01	1.80585	Up
IMPA2	<0.01	2.08171	Up
IMPDH1	<0.01	2.20627	Up
IMPDH2	<0.01	1.7782	Up
INCENP	<0.01	1.78457	Up
INF2	<0.01	2.45019	Up
INHBA	<0.01	3.99415	Up
INHBE	<0.01	2.34735	Up
INO80E	<0.01	1.49967	Up
INPP1	<0.01	1.59619	Up
INPP5E	<0.01	1.07111	Up
INPP5J	<0.01	3.16492	Up
INPPL1	<0.01	1.37497	Up
INSYN2B	<0.01	2.12071	Up
INTS1	<0.01	2.05368	Up
INTS11	<0.01	1.29084	Up
INTS15	<0.01	1.49648	Up
INTS3	<0.01	1.9558	Up
INTS4	<0.01	1.05147	Up
INTS5	<0.01	1.16617	Up
INTS7	<0.01	1.09154	Up
INVS	<0.01	1.04953	Up
IP6K3	<0.01	1.99195	Up
IPO13	<0.01	1.49638	Up
IPO4	<0.01	3.35903	Up
IPO5	<0.01	2.15676	Up
IPO7	<0.01	1.43975	Up
IPO8	<0.01	1.21541	Up
IPO9	<0.01	2.05164	Up
IPW	<0.01	1.18815	Up
IQCD	<0.01	1.47762	Up
IQCE	<0.01	1.02338	Up
IQCJ-SCHIP1	<0.01	2.59821	Up
IQGAP3	<0.01	2.90112	Up
IRAK1	<0.01	1.5558	Up
IRF3	<0.01	1.26112	Up
IRS1	<0.01	1.80179	Up
IRX3	<0.01	1.75644	Up
ISM1	<0.01	2.41791	Up
ISOC2	<0.01	1.63875	Up
ISYNA1	<0.01	4.454	Up
ITGA10	<0.01	3.40891	Up
ITGA11	<0.01	3.41533	Up
ITGA3	<0.01	5.56801	Up
ITGA5	<0.01	3.29496	Up
ITGA6	<0.01	1.95366	Up
ITGAV	<0.01	1.80914	Up
ITGB1	<0.01	1.22363	Up
ITGB3	<0.01	3.31808	Up
ITGBL1	<0.01	1.64024	Up
ITIH3	<0.01	2.52049	Up
ITM2C	<0.01	3.2762	Up
ITPA	<0.01	1.5749	Up
ITPK1	<0.01	1.05031	Up
ITPKA	<0.01	2.13586	Up
ITPR3	<0.01	1.34158	Up
IVD	<0.01	1.71554	Up
JAG1	<0.01	3.36643	Up
JAGN1	<0.01	1.10225	Up
JAM3	<0.01	4.3634	Up
JCAD	<0.01	2.74106	Up
JMJD8	<0.01	1.07781	Up
JPT2	<0.01	1.32613	Up
KAAG1	<0.01	2.9351	Up
KANK2	<0.01	2.71116	Up
KAT14	<0.01	1.11326	Up
KAT2A	<0.01	1.64601	Up
KATNAL1	<0.01	2.51671	Up
KATNB1	<0.01	1.54267	Up
KAZALD1	<0.01	1.73315	Up
KBTBD11	<0.01	2.66482	Up
KBTBD6	<0.01	1.33599	Up
KCNC4	<0.01	1.51107	Up
KCND1	<0.01	2.6975	Up
KCNH1	<0.01	3.93123	Up
KCNIP1	<0.01	5.54799	Up
KCNIP3	<0.01	1.64533	Up
KCNIP4	<0.01	1.57021	Up
KCNJ15	<0.01	1.73508	Up
KCNJ16	<0.01	2.51236	Up
KCNJ8	<0.01	2.80712	Up
KCNK15	<0.01	1.75842	Up
KCNK2	<0.01	1.8325	Up
KCNK3	<0.01	2.86047	Up
KCNMA1	<0.01	3.21255	Up
KCNQ4	<0.01	3.05306	Up
KCNS3	<0.01	2.07034	Up
KCNT2	<0.01	2.0762	Up
KCTD10	<0.01	1.10803	Up
KCTD14	<0.01	4.71982	Up
KCTD15	<0.01	3.35067	Up
KCTD17	<0.01	2.60798	Up
KDELR1	<0.01	2.04624	Up
KDELR2	<0.01	1.34138	Up
KDELR3	<0.01	2.58441	Up
KDM1A	<0.01	1.92166	Up
KDM4A	<0.01	1.32823	Up
KDM4D	<0.01	1.33418	Up
KDM8	<0.01	1.52352	Up
KHDC1	<0.01	2.90981	Up
KHDRBS1	<0.01	1.1545	Up
KHDRBS3	<0.01	1.13437	Up
KHK	<0.01	1.31705	Up
KHSRP	<0.01	1.9566	Up
KIAA0100	<0.01	1.42783	Up
KIAA0895L	<0.01	2.0793	Up
KIAA1549L	<0.01	1.08282	Up
KIAA1755	<0.01	4.67108	Up
KIF11	<0.01	2.06646	Up
KIF12	<0.01	4.39225	Up
KIF14	<0.01	1.95615	Up
KIF18A	<0.01	1.76863	Up
KIF18B	<0.01	2.21277	Up
KIF20A	<0.01	3.43809	Up
KIF22	<0.01	1.04299	Up
KIF23	<0.01	2.39646	Up
KIF26B	<0.01	1.9703	Up
KIF2C	<0.01	1.89404	Up
KIF3A	<0.01	1.12082	Up
KIF3B	<0.01	1.54907	Up
KIF3C	<0.01	3.49308	Up
KIF4A	<0.01	2.82711	Up
KIF7	<0.01	3.09726	Up
KIFBP	<0.01	1.03892	Up
KIFC1	<0.01	2.88041	Up
KIRREL1	<0.01	5.9229	Up
KIRREL1-IT1	<0.01	1.11347	Up
KIRREL3	<0.01	3.23334	Up
KITLG	<0.01	2.92855	Up
KLC2	<0.01	2.85745	Up
KLF16	<0.01	1.8738	Up
KLF7	<0.01	1.83469	Up
KLHDC4	<0.01	1.57369	Up
KLHL13	<0.01	3.50159	Up
KLHL14	<0.01	2.62994	Up
KLHL17	<0.01	1.4167	Up
KLHL22	<0.01	1.63375	Up
KLHL23	<0.01	4.5396	Up
KLHL25	<0.01	1.42582	Up
KLHL29	<0.01	2.68288	Up
KLHL42	<0.01	1.32585	Up
KLHL5	<0.01	2.2606	Up
KLK6	<0.01	2.51342	Up
KLRG2	<0.01	3.57204	Up
KLRK1-AS1	<0.01	2.54539	Up
KNL1	<0.01	1.1896	Up
KNOP1	<0.01	1.27476	Up
KNSTRN	<0.01	1.55444	Up
KPNA2	<0.01	2.66704	Up
KPNA3	<0.01	1.07076	Up
KPNB1	<0.01	1.04474	Up
KPTN	<0.01	1.93252	Up
KRBA1	<0.01	1.17276	Up
KREMEN2	<0.01	3.50827	Up
KRT81	<0.01	2.60954	Up
KRTAP2-3	<0.01	1.37791	Up
KTI12	<0.01	1.63282	Up
KTN1-AS1	<0.01	2.13283	Up
KXD1	<0.01	1.37327	Up
KYAT1	<0.01	1.39824	Up
L1CAM	<0.01	5.02423	Up
L3HYPDH	<0.01	2.29661	Up
LAMA1	<0.01	4.96091	Up
LAMA4	<0.01	3.13388	Up
LAMA5	<0.01	3.23566	Up
LAMB1	<0.01	4.02975	Up
LAMB2	<0.01	3.37332	Up
LAMC1	<0.01	2.7226	Up
LANCL1	<0.01	1.31638	Up
LANCL2	<0.01	1.41463	Up
LAPTM4B	<0.01	3.39985	Up
LARGE1	<0.01	1.36531	Up
LARP1	<0.01	1.00543	Up
LARP6	<0.01	3.10608	Up
LARS1	<0.01	1.56921	Up
LARS2	<0.01	1.40895	Up
LAS1L	<0.01	1.64036	Up
LASP1	<0.01	1.06662	Up
LBR	<0.01	1.37023	Up
LBX2	<0.01	2.19435	Up
LCMT1-AS2	<0.01	5.15126	Up
LCTL	<0.01	2.48202	Up
LDHA	<0.01	1.43071	Up
LDHB	<0.01	3.38082	Up
LDLRAD2	<0.01	2.46249	Up
LDLRAD3	<0.01	1.58692	Up
LDOC1	<0.01	4.24776	Up
LEFTY1	<0.01	4.47188	Up
LETM1	<0.01	1.22793	Up
LETR1	<0.01	1.05954	Up
LGALS3BP	<0.01	2.46867	Up
LGR4	<0.01	1.62511	Up
LHFPL6	<0.01	1.95898	Up
LHX1	<0.01	5.85956	Up
LHX1-DT	<0.01	5.26685	Up
LIF	<0.01	4.38577	Up
LIFR	<0.01	1.25817	Up
LIG1	<0.01	2.00886	Up
LIG3	<0.01	1.0468	Up
LIMCH1	<0.01	1.55267	Up
LIMD2	<0.01	2.01326	Up
LIMS3-LOC440895	<0.01	2.19411	Up
LIN7A	<0.01	1.26388	Up
LINC00205	<0.01	2.16716	Up
LINC00460	<0.01	3.5189	Up
LINC00472	<0.01	1.43388	Up
LINC00473	<0.01	3.43672	Up
LINC00565	<0.01	2.91812	Up
LINC00622	<0.01	2.26297	Up
LINC00673	<0.01	1.99178	Up
LINC00839	<0.01	2.21633	Up
LINC00880	<0.01	1.38676	Up
LINC00941	<0.01	2.81944	Up
LINC00942	<0.01	3.48302	Up
LINC00960	<0.01	2.15016	Up
LINC01116	<0.01	4.11583	Up
LINC01119	<0.01	1.86616	Up
LINC01139	<0.01	2.7833	Up
LINC01145	<0.01	1.13285	Up
LINC01159	<0.01	1.36505	Up
LINC01270	<0.01	2.3003	Up
LINC01278	<0.01	1.27821	Up
LINC01311	<0.01	1.1836	Up
LINC01320	<0.01	3.57804	Up
LINC01322	<0.01	1.95786	Up
LINC01356	<0.01	1.25894	Up
LINC01444	<0.01	4.51221	Up
LINC01508	<0.01	5.51163	Up
LINC01605	<0.01	1.86634	Up
LINC01638	<0.01	4.06595	Up
LINC01776	<0.01	3.46288	Up
LINC01781	<0.01	2.69315	Up
LINC01963	<0.01	2.90842	Up
LINC01969	<0.01	2.35028	Up
LINC02274	<0.01	3.06222	Up
LINC02381	<0.01	2.89653	Up
LINC02454	<0.01	3.92615	Up
LINC02582	<0.01	4.99572	Up
LINC02593	<0.01	1.80344	Up
LINC02693	<0.01	2.79741	Up
LINC02985	<0.01	3.37855	Up
LINC03027	<0.01	1.52956	Up
LIPC	<0.01	2.57922	Up
LIPG	<0.01	1.64498	Up
LLGL1	<0.01	1.31637	Up
LMAN1	<0.01	1.26615	Up
LMBR1	<0.01	1.35886	Up
LMCD1	<0.01	2.59912	Up
LMF1	<0.01	2.09319	Up
LMF2	<0.01	2.11603	Up
LMNB1	<0.01	3.61815	Up
LMNB2	<0.01	2.48609	Up
LMX1B	<0.01	1.96958	Up
LNP1	<0.01	1.52773	Up
LOC100131626	<0.01	3.19236	Up
LOC100240735	<0.01	4.2103	Up
LOC100287036	<0.01	1.45034	Up
LOC100287387	<0.01	1.04451	Up
LOC100506271	<0.01	1.5763	Up
LOC100507002	<0.01	1.38062	Up
LOC100652768	<0.01	2.03495	Up
LOC101927468	<0.01	1.84458	Up
LOC101927960	<0.01	1.35178	Up
LOC101928796	<0.01	4.16072	Up
LOC101929950	<0.01	1.29367	Up
LOC105371855	<0.01	2.38835	Up
LOC105373311	<0.01	1.54545	Up
LOC107984035	<0.01	1.20798	Up
LOC107985433	<0.01	3.39081	Up
LOC107985728	<0.01	1.88834	Up
LOC114841035	<0.01	1.87069	Up
LOC283683	<0.01	1.07557	Up
LOC401021	<0.01	3.41913	Up
LOC642846	<0.01	1.60985	Up
LOC646903	<0.01	2.82415	Up
LOC728392	<0.01	3.87661	Up
LOC730101	<0.01	1.09151	Up
LONP1	<0.01	1.51492	Up
LOX	<0.01	2.87212	Up
LOXL1	<0.01	3.82145	Up
LOXL1-AS1	<0.01	3.4472	Up
LOXL2	<0.01	6.71577	Up
LOXL4	<0.01	2.25563	Up
LPAR1	<0.01	1.62954	Up
LPCAT1	<0.01	1.52939	Up
LRCH2	<0.01	2.54006	Up
LRFN3	<0.01	1.69204	Up
LRFN4	<0.01	2.46822	Up
LRFN5	<0.01	1.60995	Up
LRIG1	<0.01	2.24843	Up
LRIG3	<0.01	2.75707	Up
LRP12	<0.01	1.10432	Up
LRP4	<0.01	1.4098	Up
LRP5	<0.01	3.5031	Up
LRP6	<0.01	2.07881	Up
LRP8	<0.01	2.37421	Up
LRRC17	<0.01	1.81398	Up
LRRC42	<0.01	1.04532	Up
LRRC45	<0.01	2.04987	Up
LRRC59	<0.01	2.63939	Up
LRRC61	<0.01	2.44915	Up
LRRC8D	<0.01	1.38963	Up
LRRC8E	<0.01	1.15473	Up
LRRN4	<0.01	6.99583	Up
LRWD1	<0.01	1.98026	Up
LSAMP	<0.01	1.85016	Up
LSG1	<0.01	1.15242	Up
LSM2	<0.01	1.2054	Up
LSP1P4	<0.01	2.36725	Up
LSP1P5	<0.01	2.86258	Up
LSS	<0.01	2.94606	Up
LTBP1	<0.01	3.29418	Up
LTBP2	<0.01	3.47131	Up
LTBP4	<0.01	2.73854	Up
LTV1	<0.01	1.26875	Up
LUC7L	<0.01	1.47731	Up
LURAP1	<0.01	1.96115	Up
LUZP1	<0.01	2.09043	Up
LXN	<0.01	1.01966	Up
LYPD1	<0.01	8.91734	Up
LYPD6	<0.01	2.46338	Up
LYPLAL1-DT	<0.01	1.83631	Up
LYRM4	<0.01	1.27117	Up
LZTR1	<0.01	1.49032	Up
LZTS1	<0.01	2.54019	Up
MAB21L2	<0.01	4.19481	Up
MACF1	<0.01	1.30277	Up
MACIR	<0.01	1.01281	Up
MACROH2A2	<0.01	2.91627	Up
MAD2L1	<0.01	1.38001	Up
MAFG-DT	<0.01	1.87026	Up
MAG	<0.01	3.28637	Up
MAGED1	<0.01	3.68692	Up
MAGED4	<0.01	3.97313	Up
MAGED4B	<0.01	4.32155	Up
MAGEE1	<0.01	2.68049	Up
MAGEF1	<0.01	1.39214	Up
MAGI2	<0.01	1.27829	Up
MAGI2-AS3	<0.01	3.05936	Up
MAMDC2	<0.01	2.17021	Up
MAMLD1	<0.01	1.90553	Up
MAMSTR	<0.01	1.95626	Up
MANCR	<0.01	1.74455	Up
MANF	<0.01	1.30859	Up
MAP1A	<0.01	2.8389	Up
MAP1B	<0.01	3.83268	Up
MAP2K5	<0.01	1.06953	Up
MAP3K11	<0.01	1.08696	Up
MAP3K12	<0.01	2.36367	Up
MAP3K14	<0.01	1.13917	Up
MAP3K20	<0.01	1.27937	Up
MAP3K21	<0.01	1.41893	Up
MAP4	<0.01	2.74236	Up
MAP6D1	<0.01	1.52602	Up
MAP7D3	<0.01	1.81317	Up
MAP9	<0.01	2.30341	Up
MAPK11	<0.01	1.11691	Up
MAPK12	<0.01	4.39491	Up
MAPK7	<0.01	1.49703	Up
MAPK8IP1	<0.01	2.82195	Up
MAPRE3	<0.01	2.84779	Up
MARCHF4	<0.01	3.7167	Up
MARCKSL1	<0.01	3.13679	Up
MARS1	<0.01	2.16102	Up
MARS2	<0.01	1.49487	Up
MAST2	<0.01	2.01148	Up
MAT2A	<0.01	1.24761	Up
MATN3	<0.01	4.14816	Up
MAZ	<0.01	1.15555	Up
MB21D2	<0.01	1.73097	Up
MBD3	<0.01	2.27055	Up
MBLAC2	<0.01	1.00803	Up
MBNL1-AS1	<0.01	1.73406	Up
MBOAT7	<0.01	2.24578	Up
MCAM	<0.01	4.95756	Up
MCAT	<0.01	1.42653	Up
MCCC2	<0.01	1.21952	Up
MCFD2	<0.01	1.13983	Up
MCHR1	<0.01	1.50875	Up
MCM10	<0.01	2.42597	Up
MCM2	<0.01	2.5541	Up
MCM3	<0.01	2.02144	Up
MCM3AP	<0.01	1.31911	Up
MCM4	<0.01	2.16275	Up
MCM5	<0.01	2.02497	Up
MCM6	<0.01	1.58484	Up
MCM7	<0.01	2.63126	Up
MCRS1	<0.01	1.31888	Up
MCTS2	<0.01	2.17911	Up
MDC1	<0.01	1.87475	Up
MDH2	<0.01	1.81404	Up
MDK	<0.01	1.62359	Up
MDN1	<0.01	1.05243	Up
ME1	<0.01	2.03231	Up
ME3	<0.01	2.63964	Up
MEAK7	<0.01	1.06754	Up
MECOM	<0.01	1.8692	Up
MECR	<0.01	1.7049	Up
MED24	<0.01	1.35388	Up
MED27	<0.01	1.99502	Up
MEG8	<0.01	2.8348	Up
MEGF10	<0.01	1.56832	Up
MEGF11	<0.01	1.70179	Up
MEGF8	<0.01	2.39374	Up
MEIOC	<0.01	2.16127	Up
MEIS3	<0.01	2.68537	Up
MELK	<0.01	2.68155	Up
MEN1	<0.01	1.66724	Up
MEST	<0.01	4.85525	Up
MET	<0.01	2.32034	Up
METAP1D	<0.01	2.6312	Up
METRN	<0.01	1.14837	Up
METTL1	<0.01	1.86178	Up
METTL13	<0.01	1.23482	Up
METTL17	<0.01	1.48614	Up
METTL22	<0.01	1.20422	Up
METTL3	<0.01	1.78427	Up
METTL8	<0.01	1.11378	Up
MEX3A	<0.01	2.35676	Up
MEX3B	<0.01	1.18721	Up
MFAP2	<0.01	2.46921	Up
MFAP3L	<0.01	1.43076	Up
MFAP4	<0.01	3.5784	Up
MFGE8	<0.01	2.39014	Up
MFHAS1	<0.01	1.06389	Up
MFSD10	<0.01	1.45207	Up
MFSD2A	<0.01	4.04661	Up
MFSD3	<0.01	2.09852	Up
MGARP	<0.01	4.38304	Up
MGAT5B	<0.01	2.57277	Up
MGC12916	<0.01	3.7603	Up
MGP	<0.01	2.66897	Up
MGST1	<0.01	2.17011	Up
MICA	<0.01	3.11874	Up
MICAL2	<0.01	2.6606	Up
MICAL3	<0.01	2.09346	Up
MICALL1	<0.01	1.0504	Up
MICALL2	<0.01	1.88116	Up
MICB	<0.01	2.57605	Up
MICU3	<0.01	1.74942	Up
MID1	<0.01	2.38682	Up
MID1IP1	<0.01	1.31907	Up
MIER2	<0.01	2.10257	Up
MIF	<0.01	1.46225	Up
MIF-AS1	<0.01	1.54334	Up
MINDY4	<0.01	1.93562	Up
MINPP1	<0.01	1.90315	Up
MIOS-DT	<0.01	1.65569	Up
MIPEP	<0.01	2.05741	Up
MIR100HG	<0.01	1.44371	Up
MIR181A2HG	<0.01	1.45354	Up
MIR205HG	<0.01	1.50972	Up
MIR31HG	<0.01	5.71728	Up
MKI67	<0.01	1.94077	Up
MKS1	<0.01	1.80419	Up
MLF2	<0.01	1.23687	Up
MLH1	<0.01	1.11715	Up
MLKL	<0.01	1.41867	Up
MLLT11	<0.01	3.56084	Up
MLLT3	<0.01	1.03192	Up
[truncated: 9,236 more rows]

## Sheet: Table S3
Table S3. KEGG pathway analysis of up-regulated genes in uncultured versus cultured amniocytes
Category	Subcategory	ID	Description	GeneRatio	BgRatio	RichFactor	FoldEnrichment	zScore	pvalue	FDR	qvalue	geneID	Count
Metabolism	Global and overview maps	hsa01230	Biosynthesis of amino acids	36/1704	64/7243	0.5625	2.39096	6.19897	1.59777e-08	5.57621e-06	4.96149e-06	ACO1/ACY1/ALDH18A1/ARG2/ASL/ASNS/BCAT2/CBS/CS/CTH/ENO1/ENO2/ENO3/GAPDH/GOT1/GOT2/IDH3B/IDH3G/MAT2A/NAGS/PFKM/PFKP/PGAM1/PHGDH/PKM/PRPS1/PRPS2/PSAT1/PSPH/PYCR1/PYCR2/PYCR3/SHMT1/SHMT2/TKT/TPI1	36
Cellular Processes	Cell motility	hsa04820	Cytoskeleton in muscle cells	82/1704	202/7243	0.405941	1.72549	5.8001	3.44805e-08	6.01685e-06	5.35356e-06	ACTA1/ACTB/ACTC1/ACTG2/AGRN/AMPD2/ANKRD1/ANKRD2/ATP1A1/ATP1B3/BGN/COL1A1/COL27A1/COL4A1/COL4A2/COL4A4/COL4A5/COL4A6/COL5A1/COL5A2/COL6A1/COL6A2/COL6A3/CSRP1/CSRP2/DAAM2/DAG1/DIAPH3/DMD/ENO1/ENO2/ENO3/FBLN1/FBN1/FHL1/FHL2/FHL3/FLNC/FMN2/FMNL3/FN1/HSPG2/INF2/ITGA10/ITGA11/ITGA3/ITGA5/ITGA6/ITGAV/ITGB1/ITGB3/LAMA1/LBR/LMNB1/LMNB2/MYBPC2/MYH10/MYH15/MYH9/MYL7/MYL9/MYOM3/NID1/NID2/PDLIM4/PDLIM7/PKP2/S…	82
Genetic Information Processing	Translation	hsa00970	Aminoacyl-tRNA biosynthesis	27/1704	44/7243	0.613636	2.60831	5.93485	8.53028e-08	9.92356e-06	8.82959e-06	AARS1/AARS2/CARS1/CARS2/DARS2/EARS2/EPRS1/FARS2/FARSA/FARSB/GARS1/GATB/HARS1/IARS1/LARS1/LARS2/MARS1/MARS2/NARS2/QARS1/RARS1/SARS2/TARS1/VARS1/WARS1/YARS1/YARS2	27
Metabolism	Global and overview maps	hsa01200	Carbon metabolism	48/1704	103/7243	0.466019	1.98086	5.56062	2.04612e-07	1.78524e-05	1.58844e-05	ACAT1/ACAT2/ACO1/ADH5/CS/DLAT/ECHS1/ENO1/ENO2/ENO3/ESD/FH/G6PD/GAPDH/GCK/GCSH/GLDC/GOT1/GOT2/GPI/HK1/HKDC1/IDH3B/IDH3G/MDH2/ME1/ME3/OGDHL/PCCA/PCCB/PDHA1/PFKM/PFKP/PGAM1/PGP/PHGDH/PKM/PRPS1/PRPS2/PSAT1/PSPH/RGN/SDHA/SHMT1/SHMT2/TKFC/TKT/TPI1	48
Metabolism	Metabolism of cofactors and vitamins	hsa00670	One carbon pool by folate	21/1704	34/7243	0.617647	2.62536	5.26866	2.05816e-06	0.00014366	0.000127823	AHCY/AHCYL1/ALDH1L2/ALDH7A1/ATIC/BHMT/BHMT2/CBS/CTH/DHFR/GART/GCSH/GLDC/MAT2A/MTHFD1/MTHFD1L/MTHFD2/SARDH/SHMT1/SHMT2/TYMS	21
Genetic Information Processing	Replication and repair	hsa03030	DNA replication	21/1704	36/7243	0.583333	2.47951	4.9356	7.49835e-06	0.000436154	0.000388072	DNA2/FEN1/LIG1/MCM2/MCM3/MCM4/MCM5/MCM6/MCM7/POLA1/POLA2/POLD1/POLD2/POLE/POLE2/PRIM2/RFC3/RFC4/RFC5/RNASEH1/RNASEH2A	21
Cellular Processes	Cell growth and death	hsa04110	Cell cycle	60/1704	156/7243	0.384615	1.63484	4.44574	1.78925e-05	0.000892069	0.000793727	ABL1/ANAPC1/ANAPC5/AURKB/BUB1/BUB1B/CCNA2/CCNB1/CCNB2/CCND1/CDC20/CDC25A/CDC25B/CDC25C/CDC27/CDC45/CDC6/CDC7/CDCA5/CDK4/CDK6/CDT1/CHEK1/DBF4/DBF4B/DDX11/E2F1/E2F3/E2F5/FBXO5/KNL1/MAD2L1/MCM2/MCM3/MCM4/MCM5/MCM6/MCM7/MYC/NDC80/ORC1/ORC6/PKMYT1/PLK1/PPP2R1A/PPP2R1B/PPP2R5D/PRKDC/PTTG1/SKP2/SMAD3/SMC1A/TFDP1/TGFB1/TGFB2/TGFB3/TICRR/TP53/TRIP13/YWHAQ	60
Metabolism	Amino acid metabolism	hsa00270	Cysteine and methionine metabolism	23/1704	46/7243	0.5	2.12529	4.24636	8.0195e-05	0.00349851	0.00311283	AHCY/AHCYL1/BCAT2/BHMT/BHMT2/CBS/CDO1/CTH/DNMT1/DNMT3B/GOT1/GOT2/GSS/KYAT1/LDHA/LDHB/MAT2A/MDH2/MRI1/MTAP/PHGDH/PSAT1/SRM	23
Genetic Information Processing	Replication and repair	hsa03410	Base excision repair	22/1704	44/7243	0.5	2.12529	4.15245	0.000114324	0.00443325	0.00394453	APEX1/FEN1/LIG1/LIG3/MPG/NEIL2/NEIL3/OGG1/PARP1/PARP3/PNKP/POLD1/POLD2/POLE/POLE2/POLG/RFC3/RFC4/RFC5/TDP1/UNG/XRCC1	22
Cellular Processes	Cellular community - eukaryotes	hsa04510	Focal adhesion	68/1704	195/7243	0.348718	1.48226	3.78626	0.000188446	0.00657675	0.00585173	ACTB/ACTN1/ACTN4/AKT2/AKT3/BCAR1/CAV1/CAV2/CCND1/COL1A1/COL4A1/COL4A2/COL4A4/COL4A5/COL4A6/COL6A1/COL6A2/COL6A3/DOCK1/EGFR/ELK1/FLNA/FLNB/FLT1/FN1/ILK/ITGA10/ITGA11/ITGA3/ITGA5/ITGA6/ITGAV/ITGB1/ITGB3/LAMA1/LAMA4/LAMA5/LAMB1/LAMB2/LAMC1/MET/MYL7/MYL9/MYLK/MYLK2/PAK3/PAK4/PARVA/PDGFC/PDGFRA/PDGFRB/PIK3CB/PIK3R3/PXN/RELN/SHC1/SHC3/SHC4/THBS1/THBS2/THBS4/TLN2/TNC/VAV2/VCL/VEGFA/VEGFC/ZYX	68
Environmental Information Processing	Signaling molecules and interaction	hsa04512	ECM-receptor interaction	35/1704	85/7243	0.411765	1.75024	3.8589	0.000212348	0.00673721	0.0059945	AGRN/COL1A1/COL4A1/COL4A2/COL4A4/COL4A5/COL4A6/COL6A1/COL6A2/COL6A3/DAG1/FN1/FRAS1/HMMR/HSPG2/ITGA10/ITGA11/ITGA3/ITGA5/ITGA6/ITGAV/ITGB1/ITGB3/LAMA1/LAMA4/LAMA5/LAMB1/LAMB2/LAMC1/RELN/SV2A/THBS1/THBS2/THBS4/TNC	35
Human Diseases	Cancer: overview	hsa05206	MicroRNAs in cancer	56/1704	157/7243	0.356688	1.51613	3.62626	0.000354566	0.010312	0.00917518	ABCC1/ABL1/BAK1/CCND1/CDC25A/CDC25B/CDC25C/CDCA5/CDK6/CYP1B1/DNMT1/DNMT3B/E2F1/E2F3/EFNA4/EFNA5/EGFR/EZH2/FSCN1/FZD3/GLS/HMGA2/HOXD10/IGF2BP1/IRS1/ITGA5/ITGB3/KIF23/MAPK7/MET/MMP16/MYC/NOTCH2/PAK4/PDGFRA/PDGFRB/PIK3CB/PIK3R3/PLAU/PLCG1/PTGS2/RECK/SHC1/SHC4/SLC7A1/SPRY2/STMN1/TGFB2/THBS1/TNC/TP53/TPM1/UBE2I/VEGFA/VIM/ZEB1	56
Genetic Information Processing	Translation	hsa03013	Nucleocytoplasmic transport	40/1704	104/7243	0.384615	1.63484	3.61669	0.00043206	0.0115991	0.0103205	AAAS/AHCTF1/ALYREF/CSE1L/DDX39B/IPO13/IPO4/IPO5/IPO7/IPO8/IPO9/KPNA2/KPNA3/KPNB1/NCBP2/NDC1/NUP155/NUP188/NUP205/NUP210/NUP62/NUP85/NUP88/NUP93/POM121C/RAN/RANGAP1/RNPS1/SEC13/SEH1L/THOC5/THOC6/TNPO2/TNPO3/UBE2I/XPO4/XPO5/XPO6/XPO7/XPOT	40
Metabolism	Global and overview maps	hsa01240	Biosynthesis of cofactors	51/1704	142/7243	0.359155	1.52662	3.51503	0.000531307	0.0125926	0.0112044	ADSL/AK1/AK2/AK5/ALDH1B1/ALDH2/BCAT2/CAD/COASY/CTPS1/DHFR/DHODH/EARS2/EPRS1/FLAD1/FPGS/GGCX/GGH/GMPPB/GPHN/GSS/HMBS/MAT2A/MOCS1/MPI/MTHFD1/MTHFD1L/MTHFD2/NFS1/NME1/NME1-NME2/NME2/NME4/NME7/NMNAT2/NQO1/PMM1/PPOX/PSAT1/QPRT/RDH11/RGN/SHMT1/SHMT2/UGDH/UGT1A6/UGT1A9/UGT2B7/UROD/UROS/VKORC1	51
Metabolism	Carbohydrate metabolism	hsa00010	Glycolysis / Gluconeogenesis	25/1704	57/7243	0.438596	1.86429	3.63331	0.000541229	0.0125926	0.0112044	ADH1C/ADH5/ALDH1B1/ALDH2/ALDH7A1/DLAT/ENO1/ENO2/ENO3/G6PC3/GAPDH/GCK/GPI/HK1/HKDC1/LDHA/LDHB/MINPP1/PDHA1/PFKM/PFKP/PGAM1/PGM1/PKM/TPI1	25
Metabolism	Amino acid metabolism	hsa00330	Arginine and proline metabolism	20/1704	45/7243	0.444444	1.88915	3.31836	0.00156077	0.0313415	0.0278865	ALDH18A1/ALDH1B1/ALDH2/ALDH4A1/ALDH7A1/ARG2/AZIN2/GAMT/GOT1/GOT2/HOGA1/L3HYPDH/P4HA2/P4HA3/PRODH/PYCR1/PYCR2/PYCR3/SMOX/SRM	20
Human Diseases	Cancer: overview	hsa05230	Central carbon metabolism in cancer	27/1704	67/7243	0.402985	1.71292	3.25153	0.00159616	0.0313415	0.0278865	AKT2/AKT3/EGFR/FGFR1/G6PD/GCK/GLS/HIF1A/HK1/HKDC1/LDHA/LDHB/MET/MYC/PDGFRA/PDGFRB/PDHA1/PFKM/PFKP/PGAM1/PIK3CB/PIK3R3/PKM/SLC16A3/SLC1A5/SLC7A5/TP53	27
Metabolism	Glycan biosynthesis and metabolism	hsa00515	Mannose type O-glycan biosynthesis	12/1704	22/7243	0.545455	2.3185	3.43512	0.00161647	0.0313415	0.0278865	B4GALT2/B4GAT1/CHST10/FKRP/FKTN/LARGE1/MGAT5B/POMGNT1/POMGNT2/POMT1/POMT2/ST3GAL3	12
Metabolism	Carbohydrate metabolism	hsa00630	Glyoxylate and dicarboxylate metabolism	14/1704	28/7243	0.5	2.12529	3.30883	0.00201748	0.0370579	0.0329727	ACAT1/ACAT2/ACO1/CS/GCSH/GLDC/HOGA1/HYI/MDH2/PCCA/PCCB/PGP/SHMT1/SHMT2	14

## Sheet: Table S4
Table S4. KEGG pathway analysis of down-regulated genes in uncultured versus cultured amniocytes
Category	Subcategory	ID	Description	GeneRatio	BgRatio	RichFactor	FoldEnrichment	zScore	pvalue	FDR	qvalue	geneID	Count
Organismal Systems	Sensory system	hsa04740	Olfactory transduction	176/2429	199/7243	0.884422	2.63725	16.6349	4.68163e-60	1.63857e-57	1.42913e-57	ARRB2/CALM3/CALML3/CALML4/CALML5/CAMK2B/CNGA3/CNGB1/GNAL/GNG7/GRK2/GRK3/OR10A2/OR10A3/OR10A6/OR10AD1/OR10D3/OR10G3/OR10G4/OR10H1/OR10H5/OR10K1/OR10K2/OR10P1/OR10Q1/OR10T2/OR10V1/OR10Z1/OR11G2/OR11H6/OR12D2/OR12D3/OR13C2/OR13D1/OR14A2/OR14J1/OR1A1/OR1A2/OR1D2/OR1D4/OR1D5/OR1E2/OR1G1/OR1I1/OR1J1/OR1L6/OR1M1/OR1N1/OR1N2/OR2A1/OR2A12/OR2A42/OR2A5/OR2A7/OR2AG1/OR2AT4/OR2B11/OR2B2/OR2C3/OR2F1/OR2G6/OR2…	176
Human Diseases	Infectious disease: bacterial	hsa05150	Staphylococcus aureus infection	68/2429	85/7243	0.8	2.38551	9.12668	1.17466e-18	2.05566e-16	1.7929e-16	C1QA/C1QB/C1QC/C2/C3AR1/C5AR1/CAMP/CFD/DEFA3/DEFB1/DEFB103A/DEFB103B/DEFB4A/DEFB4B/DSG1/FCAR/FCGR1A/FCGR2A/FCGR2B/FCGR2C/FCGR3A/FCGR3B/FPR1/FPR2/FPR3/HLA-DMA/HLA-DMB/HLA-DOA/HLA-DOB/HLA-DPA1/HLA-DPB1/HLA-DQA1/HLA-DQA2/HLA-DQB1/HLA-DQB2/HLA-DRA/HLA-DRB1/HLA-DRB5/IL10/ITGAL/ITGAM/ITGB2/KRT13/KRT14/KRT15/KRT16/KRT17/KRT19/KRT20/KRT23/KRT24/KRT25/KRT26/KRT31/KRT33A/KRT33B/KRT34/KRT36/KRT37/KRT39/KRT4…	68
Environmental Information Processing	Signaling molecules and interaction	hsa04080	Neuroactive ligand-receptor interaction	151/2429	254/7243	0.594488	1.7727	8.90446	6.92161e-18	8.07521e-16	7.04304e-16	ADCYAP1/ADCYAP1R1/ADORA3/ADRA1A/ADRA2B/ADRB1/ADRB2/ADRB3/AGT/APELA/APLNR/AVPR1A/BDKRB2/BRS3/C3AR1/C5AR1/CALCA/CCK/CGA/CHRM1/CHRM3/CHRM5/CHRNA3/CHRNA6/CHRNA7/CHRNE/CNR2/CRH/CRHR2/CTSG/CYSLTR1/CYSLTR2/DRD2/DRD3/EDN3/EDNRB/F2RL3/FPR1/FPR2/FPR3/FSHR/GABRA1/GABRA3/GABRA4/GABRB2/GABRE/GABRG1/GABRG2/GABRG3/GABRP/GABRR1/GABRR2/GABRR3/GALR1/GHR/GHRL/GIPR/GLRA3/GNRH1/GNRHR/GPR35/GPR83/GRIA1/GRIA4/GRID1/GRI…	151
Environmental Information Processing	Signaling molecules and interaction	hsa04060	Cytokine-cytokine receptor interaction	138/2429	241/7243	0.572614	1.70747	7.93406	1.4042e-14	1.22867e-12	1.07162e-12	ACKR4/ACVR1C/ACVR2A/ACVR2B/ACVRL1/AMHR2/BMP10/BMP3/BMP7/BMP8A/BMP8B/CCL1/CCL13/CCL15/CCL16/CCL17/CCL18/CCL19/CCL20/CCL22/CCL23/CCL24/CCL25/CCL28/CCL3/CCL3L1/CCL3L3/CCL4/CCL4L2/CCL5/CCL7/CCL8/CCR1/CCR2/CCR3/CCR4/CCR5/CCR6/CCR7/CCR8/CCR9/CD27/CD4/CD40LG/CRLF2/CSF1R/CSF2RA/CSF2RB/CSF3R/CX3CR1/CXCL16/CXCL17/CXCL9/CXCR1/CXCR2/CXCR3/CXCR4/CXCR5/CXCR6/EDA/FASLG/GDF9/GHR/IFNA1/IFNA14/IFNAR1/IFNGR1/IFNLR1…	138
Organismal Systems	Development and regeneration	hsa04382	Cornified envelope formation	109/2429	181/7243	0.60221	1.79572	7.70063	9.35771e-14	6.5504e-12	5.71313e-12	ABHD5/ALOXE3/ASPRV1/CASP14/CDSN/CERS3/CLDN10/CLDN17/CLDN18/CLDN23/CLDN4/CLDN7/CLDN8/CLDN9/DSC1/DSG1/DSG3/DSG4/DSP/EPHX3/EVPL/FLG/FLG2/HAL/HRNR/IVL/JUP/KAZN/KRT1/KRT13/KRT14/KRT15/KRT16/KRT17/KRT19/KRT20/KRT23/KRT24/KRT25/KRT26/KRT31/KRT33A/KRT33B/KRT34/KRT36/KRT37/KRT39/KRT4/KRT40/KRT6A/KRT6B/KRT6C/KRT73/KRT78/KRT79/KRT80/KRT82/KRT83/KRT86/KRT9/LCE1A/LCE1E/LCE1F/LCE2B/LCE2C/LCE2D/LCE3A/LCE3D/LCE5…	109
Organismal Systems	Immune system	hsa04640	Hematopoietic cell lineage	62/2429	87/7243	0.712644	2.12502	7.49852	5.39574e-13	3.14751e-11	2.7452e-11	CD14/CD19/CD1A/CD1B/CD1C/CD1D/CD1E/CD2/CD22/CD33/CD34/CD36/CD37/CD38/CD3D/CD3E/CD3G/CD4/CD5/CD55/CD59/CD7/CD8A/CD8B/CD9/CR1/CR1L/CR2/CSF1R/CSF2RA/CSF3R/FCER2/FCGR1A/FLT3/FLT3LG/GP9/HLA-DMA/HLA-DMB/HLA-DOA/HLA-DOB/HLA-DPA1/HLA-DPB1/HLA-DQA1/HLA-DQA2/HLA-DQB1/HLA-DQB2/HLA-DRA/HLA-DRB1/HLA-DRB5/IL1A/IL1R1/IL1R2/IL2RA/IL3RA/IL5RA/IL6R/IL7R/IL9R/ITGA2B/ITGAM/KIT/MS4A1	62
Human Diseases	Immune disease	hsa05320	Autoimmune thyroid disease	31/2429	34/7243	0.911765	2.71878	7.13529	3.20543e-12	1.60272e-10	1.39786e-10	CD28/CD40LG/CD80/CD86/CGA/FASLG/GZMB/HLA-B/HLA-C/HLA-DMA/HLA-DMB/HLA-DOA/HLA-DOB/HLA-DPA1/HLA-DPB1/HLA-DQA1/HLA-DQA2/HLA-DQB1/HLA-DQB2/HLA-DRA/HLA-DRB1/HLA-DRB5/HLA-E/HLA-F/HLA-G/IFNA1/IFNA14/IL10/IL2/PRF1/TSHR	31
Environmental Information Processing	Signaling molecules and interaction	hsa04061	Viral protein interaction with cytokine and cytokine receptor	63/2429	92/7243	0.684783	2.04194	7.14405	6.09046e-12	2.66458e-10	2.32399e-10	ACKR4/CCL1/CCL13/CCL15/CCL16/CCL17/CCL18/CCL19/CCL20/CCL22/CCL23/CCL24/CCL25/CCL28/CCL3/CCL3L1/CCL3L3/CCL4/CCL4L2/CCL5/CCL7/CCL8/CCR1/CCR2/CCR3/CCR4/CCR5/CCR6/CCR7/CCR8/CCR9/CSF1R/CX3CR1/CXCL9/CXCR1/CXCR2/CXCR3/CXCR4/CXCR5/IL10/IL10RA/IL10RB/IL18/IL18R1/IL18RAP/IL2/IL20/IL20RA/IL20RB/IL22RA1/IL2RA/IL2RB/IL2RG/IL34/IL6R/LTA/PPBP/TNFRSF14/TNFRSF1B/TNFSF14/XCL1/XCL2/XCR1	63
Human Diseases	Immune disease	hsa05322	Systemic lupus erythematosus	70/2429	107/7243	0.654206	1.95077	7.03766	1.16293e-11	4.52249e-10	3.94443e-10	C1QA/C1QB/C1QC/C2/C6/C8G/C9/CD28/CD40LG/CD80/CD86/CTSG/ELANE/FCGR1A/FCGR2A/FCGR3A/FCGR3B/GRIN2A/GRIN2B/H2AC11/H2AC13/H2AC15/H2AC17/H2AC18/H2AC19/H2AC6/H2AC7/H2AC8/H2AJ/H2BC11/H2BC12/H2BC15/H2BC18/H2BC21/H2BC3/H2BC4/H2BC5/H2BC7/H2BC8/H3-3A/H3-3B/H3-5/H3-7/H3C1/H3C10/H3C13/H3C4/H3C6/H3Y1/H4C11/H4C15/H4C2/H4C5/H4C6/H4C8/HLA-DMA/HLA-DMB/HLA-DOA/HLA-DOB/HLA-DPA1/HLA-DPB1/HLA-DQA1/HLA-DQA2/HLA-DQB1/HLA…	70
Environmental Information Processing	Signaling molecules and interaction	hsa04082	Neuroactive ligand signaling	90/2429	155/7243	0.580645	1.73142	6.53822	2.22977e-10	7.66866e-09	6.68845e-09	ACHE/ADCY1/ADCY2/ADCY9/ADORA3/ADRA1A/ADRA2B/ADRB1/ADRB2/CHRM1/CHRM3/CHRM5/CHRNA3/CHRNA6/CHRNA7/DRD2/DRD3/GABRA1/GABRA3/GABRA4/GABRB2/GABRE/GABRG1/GABRG2/GABRG3/GABRP/GABRR1/GABRR2/GABRR3/GLRA3/GNAL/GNAQ/GNG4/GNG7/GNGT1/GNGT2/GRIA1/GRIA4/GRIK1/GRIN2A/GRIN2B/GRIN2C/GRIN3A/GRIN3B/GRM1/GRM3/GRM6/GRM8/HRH2/HTR1A/HTR2A/HTR2C/HTR3A/HTR3B/HTR4/HTR5A/OPRD1/OPRK1/OPRM1/P2RX1/P2RX4/P2RY1/P2RY11/P2RY12/P2RY1…	90
Human Diseases	Immune disease	hsa05332	Graft-versus-host disease	30/2429	35/7243	0.857143	2.5559	6.55389	2.41015e-10	7.66866e-09	6.68845e-09	CD28/CD80/CD86/FASLG/GZMB/HLA-B/HLA-C/HLA-DMA/HLA-DMB/HLA-DOA/HLA-DOB/HLA-DPA1/HLA-DPB1/HLA-DQA1/HLA-DQA2/HLA-DQB1/HLA-DQB2/HLA-DRA/HLA-DRB1/HLA-DRB5/HLA-E/HLA-F/HLA-G/IL1A/IL2/KIR2DL1/KIR2DL3/KLRC1/KLRD1/PRF1	30
Human Diseases	Immune disease	hsa05330	Allograft rejection	27/2429	32/7243	0.84375	2.51597	6.10459	4.08552e-09	1.19161e-07	1.0393e-07	CD28/CD40LG/CD80/CD86/FASLG/GZMB/HLA-B/HLA-C/HLA-DMA/HLA-DMB/HLA-DOA/HLA-DOB/HLA-DPA1/HLA-DPB1/HLA-DQA1/HLA-DQA2/HLA-DQB1/HLA-DQB2/HLA-DRA/HLA-DRB1/HLA-DRB5/HLA-E/HLA-F/HLA-G/IL10/IL2/PRF1	27
Human Diseases	Immune disease	hsa05310	Asthma	21/2429	24/7243	0.875	2.60915	5.60859	6.57967e-08	1.77145e-06	1.54502e-06	CD40LG/EPX/FCER1A/FCER1G/HLA-DMA/HLA-DMB/HLA-DOA/HLA-DOB/HLA-DPA1/HLA-DPB1/HLA-DQA1/HLA-DQA2/HLA-DQB1/HLA-DQB2/HLA-DRA/HLA-DRB1/HLA-DRB5/IL10/MS4A2/PRG2/RNASE3	21
Human Diseases	Endocrine and metabolic disease	hsa04940	Type I diabetes mellitus	29/2429	38/7243	0.763158	2.27565	5.6001	7.7639e-08	1.94097e-06	1.69288e-06	CD28/CD80/CD86/FASLG/GZMB/HLA-B/HLA-C/HLA-DMA/HLA-DMB/HLA-DOA/HLA-DOB/HLA-DPA1/HLA-DPB1/HLA-DQA1/HLA-DQA2/HLA-DQB1/HLA-DQB2/HLA-DRA/HLA-DRB1/HLA-DRB5/HLA-E/HLA-F/HLA-G/ICA1/IL1A/IL2/LTA/PRF1/PTPRN2	29
Organismal Systems	Immune system	hsa04672	Intestinal immune network for IgA production	31/2429	42/7243	0.738095	2.20092	5.5441	1.03204e-07	2.40808e-06	2.10028e-06	CCL25/CCL28/CCR9/CD28/CD40LG/CD80/CD86/CXCR4/HLA-DMA/HLA-DMB/HLA-DOA/HLA-DOB/HLA-DPA1/HLA-DPB1/HLA-DQA1/HLA-DQA2/HLA-DQB1/HLA-DQB2/HLA-DRA/HLA-DRB1/HLA-DRB5/ICOS/ICOSLG/IL10/IL2/ITGB7/PIGR/TNFRSF13B/TNFRSF13C/TNFSF13/TNFSF13B	31
Organismal Systems	Immune system	hsa04612	Antigen processing and presentation	43/2429	67/7243	0.641791	1.91375	5.33719	2.5517e-07	5.58183e-06	4.86837e-06	B2M/CD4/CD74/CD8A/CD8B/CIITA/CTSB/CTSL/CTSS/HLA-B/HLA-C/HLA-DMA/HLA-DMB/HLA-DOA/HLA-DOB/HLA-DPA1/HLA-DPB1/HLA-DQA1/HLA-DQA2/HLA-DQB1/HLA-DQB2/HLA-DRA/HLA-DRB1/HLA-DRB5/HLA-E/HLA-F/HLA-G/HSP90AA1/HSPA1B/HSPA1L/HSPA6/IFI30/KIR2DL1/KIR2DL3/KIR2DL4/KIR2DS4/KLRC1/KLRC2/KLRC3/KLRC4/KLRD1/LGMN/NFYB	43
Organismal Systems	Immune system	hsa04613	Neutrophil extracellular trap formation	84/2429	162/7243	0.518519	1.54616	4.9937	9.14265e-07	1.88231e-05	1.64171e-05	AGER/AQP9/AZU1/C5AR1/CAMP/CASP1/CASP4/CLEC7A/CR1/CR1L/CTSG/CYBB/ELANE/FCGR1A/FCGR2A/FCGR3A/FCGR3B/FPR1/FPR2/FPR3/H2AC11/H2AC13/H2AC15/H2AC17/H2AC18/H2AC19/H2AC6/H2AC7/H2AC8/H2AJ/H2BC11/H2BC12/H2BC15/H2BC18/H2BC21/H2BC3/H2BC4/H2BC5/H2BC7/H2BC8/H3-3A/H3-3B/H3-5/H3-7/H3C1/H3C10/H3C13/H3C4/H3C6/H3Y1/H4C11/H4C15/H4C2/H4C5/H4C6/H4C8/HDAC11/HDAC5/HDAC9/ITGA2B/ITGAL/ITGAM/ITGB2/MAP2K1/MAPK13/MPO/NCF1/NCF…	84
Human Diseases	Immune disease	hsa05321	Inflammatory bowel disease	37/2429	57/7243	0.649123	1.93561	5.03708	1.16426e-06	2.26384e-05	1.97448e-05	HLA-DMA/HLA-DMB/HLA-DOA/HLA-DOB/HLA-DPA1/HLA-DPB1/HLA-DQA1/HLA-DQA2/HLA-DQB1/HLA-DQB2/HLA-DRA/HLA-DRB1/HLA-DRB5/IFNGR1/IL10/IL12RB1/IL12RB2/IL17A/IL17F/IL18/IL18R1/IL18RAP/IL1A/IL2/IL21/IL23A/IL23R/IL2RG/MAF/NOD2/RORA/RORC/SMAD2/STAT4/TBX21/TLR2/TLR5	37
Organismal Systems	Immune system	hsa04650	Natural killer cell mediated cytotoxicity	59/2429	107/7243	0.551402	1.64422	4.76856	3.06879e-06	5.65303e-05	4.93046e-05	BRAF/CASP3/CD244/CD247/CD48/FASLG/FCER1G/FCGR3A/FCGR3B/GZMB/HCST/HLA-B/HLA-C/HLA-E/HLA-G/ICAM2/IFNA1/IFNA14/IFNAR1/IFNGR1/ITGAL/ITGB2/KIR2DL1/KIR2DL3/KIR2DL4/KIR2DS4/KLRC1/KLRC2/KLRC3/KLRD1/KLRK1/LAT/LAT2/LCK/LCP2/MAP2K1/NCR1/NCR2/NCR3/NFATC2/PIK3CA/PIK3R1/PLCG2/PPP3CA/PPP3R2/PRF1/PRKCB/PTK2B/PTPN6/RAET1E/RAET1L/SH2D1A/SH2D1B/SOS1/SOS2/SYK/TYROBP/VAV1/ZAP70	59
Environmental Information Processing	Signaling molecules and interaction	hsa04514	Cell adhesion molecules	74/2429	143/7243	0.517483	1.54307	4.65894	4.45293e-06	7.79263e-05	6.79658e-05	CD2/CD22/CD226/CD28/CD34/CD4/CD40LG/CD58/CD6/CD80/CD86/CD8A/CD8B/CDH1/CLDN10/CLDN17/CLDN18/CLDN23/CLDN4/CLDN7/CLDN8/CLDN9/CNTN2/CXADR/ESAM/F11R/HLA-B/HLA-C/HLA-DMA/HLA-DMB/HLA-DOA/HLA-DOB/HLA-DPA1/HLA-DPB1/HLA-DQA1/HLA-DQA2/HLA-DQB1/HLA-DQB2/HLA-DRA/HLA-DRB1/HLA-DRB5/HLA-E/HLA-F/HLA-G/ICAM2/ICOS/ICOSLG/IGSF11/ITGA9/ITGAL/ITGAM/ITGB2/ITGB7/ITGB8/JAML/LRRC4/NRXN1/NRXN2/OCLN/PDCD1/PECAM1/PTPRC/SELE/…	74
Human Diseases	Substance dependence	hsa05033	Nicotine addiction	22/2429	30/7243	0.733333	2.18672	4.62636	9.36889e-06	0.000156148	0.000136189	CHRNA6/CHRNA7/GABRA1/GABRA3/GABRA4/GABRB2/GABRE/GABRG1/GABRG2/GABRG3/GABRP/GABRR1/GABRR2/GABRR3/GRIA1/GRIA4/GRIN2A/GRIN2B/GRIN2C/GRIN3A/GRIN3B/SLC17A8	22
Organismal Systems	Immune system	hsa04062	Chemokine signaling pathway	88/2429	180/7243	0.488889	1.45781	4.41792	1.16477e-05	0.000185304	0.000161619	ADCY1/ADCY2/ADCY9/ARRB2/BRAF/CCL1/CCL13/CCL15/CCL16/CCL17/CCL18/CCL19/CCL20/CCL22/CCL23/CCL24/CCL25/CCL28/CCL3/CCL3L1/CCL3L3/CCL4/CCL4L2/CCL5/CCL7/CCL8/CCR1/CCR2/CCR3/CCR4/CCR5/CCR6/CCR7/CCR8/CCR9/CDC42/CX3CR1/CXCL16/CXCL9/CXCR1/CXCR2/CXCR3/CXCR4/CXCR5/CXCR6/DOCK2/ELMO1/FGR/FOXO3/GNAQ/GNG4/GNG7/GNGT1/GNGT2/GRK2/GRK3/GRK7/HCK/JAK2/JAK3/LYN/MAP2K1/NCF1/NFKBIA/PIK3CA/PIK3CG/PIK3R1/PIK3R5/PIK3R6/PLCB…	88
Environmental Information Processing	Signaling molecules and interaction	hsa04081	Hormone signaling	77/2429	157/7243	0.490446	1.46245	4.16109	3.52222e-05	0.000535991	0.000467481	ADCY1/ADCY2/ADCY9/ADIPOQ/ADIPOR1/ADIPOR2/ADRA1A/ADRA2B/ADRB1/ADRB2/ADRB3/AGT/AMHR2/AVPR1A/CALCA/CCK/CGA/CRH/CRHR2/DIO2/DRD2/DRD3/ESR1/ESR2/FSHR/GAST/GHR/GHRL/GIPR/GNA13/GNA14/GNA15/GNAQ/GNG4/GNG7/GNGT1/GNGT2/GNRH1/GNRHR/GUCA2A/GUCA2B/GUCY2C/HAMP/HEPH/HEPHL1/IAPP/IGF1/IGF2/INSR/IRS4/JAK2/LEP/MC2R/MC5R/MCHR2/MLN/MPL/OPRD1/OPRK1/OPRM1/PIK3CA/PIK3R1/PLCB2/POMC/PRKACB/PRLHR/PRLR/RAPGEF4/SLC16A10/SLC40…	77
Human Diseases	Immune disease	hsa05323	Rheumatoid arthritis	47/2429	87/7243	0.54023	1.6109	4.07181	6.11828e-05	0.000892249	0.000778202	ACP5/ATP6V0A4/ATP6V0D2/ATP6V0E1/ATP6V1A/ATP6V1B1/ATP6V1B2/ATP6V1C1/ATP6V1C2/ATP6V1D/ATP6V1E1/ATP6V1G1/CCL20/CCL3/CCL3L1/CCL3L3/CCL5/CD28/CD80/CD86/CTSK/CTSL/HLA-DMA/HLA-DMB/HLA-DOA/HLA-DOB/HLA-DPA1/HLA-DPB1/HLA-DQA1/HLA-DQA2/HLA-DQB1/HLA-DQB2/HLA-DRA/HLA-DRB1/HLA-DRB5/IL17A/IL18/IL1A/IL23A/ITGAL/ITGB2/LTB/TLR2/TNFRSF11A/TNFSF11/TNFSF13/TNFSF13B	47
Organismal Systems	Immune system	hsa04658	Th1 and Th2 cell differentiation	46/2429	85/7243	0.541176	1.61373	4.04276	6.90051e-05	0.000966071	0.000842588	CD247/CD3D/CD3E/CD3G/CD4/DLL1/DLL4/HLA-DMA/HLA-DMB/HLA-DOA/HLA-DOB/HLA-DPA1/HLA-DPB1/HLA-DQA1/HLA-DQA2/HLA-DQB1/HLA-DQB2/HLA-DRA/HLA-DRB1/HLA-DRB5/IFNGR1/IL12RB1/IL12RB2/IL2/IL2RA/IL2RB/IL2RG/JAK2/JAK3/LAT/LCK/MAF/MAML2/MAML3/MAPK10/MAPK13/NFATC2/NFKBIA/PPP3CA/PPP3R2/PRKCQ/RUNX3/STAT4/STAT5A/TBX21/ZAP70	46
Cellular Processes	Transport and catabolism	hsa04145	Phagosome	70/2429	143/7243	0.48951	1.45966	3.94339	8.50772e-05	0.00114527	0.000998882	ATP6V0A4/ATP6V0D2/ATP6V0E1/ATP6V1A/ATP6V1B1/ATP6V1B2/ATP6V1C1/ATP6V1C2/ATP6V1D/ATP6V1E1/ATP6V1G1/CD14/CD209/CD36/CLEC4M/CLEC7A/COLEC12/COMP/CORO1A/CTSL/CTSS/CYBB/FCAR/FCGR1A/FCGR2A/FCGR2B/FCGR2C/FCGR3A/FCGR3B/HLA-B/HLA-C/HLA-DMA/HLA-DMB/HLA-DOA/HLA-DOB/HLA-DPA1/HLA-DPB1/HLA-DQA1/HLA-DQA2/HLA-DQB1/HLA-DQB2/HLA-DRA/HLA-DRB1/HLA-DRB5/HLA-E/HLA-F/HLA-G/ITGAM/ITGB2/MARCO/MBL2/MPO/MRC1/MSR1/NCF1/NCF2/N…	70
Organismal Systems	Immune system	hsa04659	Th17 cell differentiation	52/2429	101/7243	0.514851	1.53523	3.84751	0.000135989	0.00176282	0.0015375	CD247/CD3D/CD3E/CD3G/CD4/HLA-DMA/HLA-DMB/HLA-DOA/HLA-DOB/HLA-DPA1/HLA-DPB1/HLA-DQA1/HLA-DQA2/HLA-DQB1/HLA-DQB2/HLA-DRA/HLA-DRB1/HLA-DRB5/HSP90AA1/IFNGR1/IL12RB1/IL17A/IL17F/IL1R1/IL1RAP/IL2/IL21/IL23A/IL23R/IL2RA/IL2RB/IL2RG/IL6R/IRF4/JAK2/JAK3/LAT/LCK/MAPK10/MAPK13/NFATC2/NFKBIA/PPP3CA/PPP3R2/PRKCQ/RORA/RORC/RXRA/SMAD2/STAT5A/TBX21/ZAP70	52
Human Diseases	Immune disease	hsa05340	Primary immunodeficiency	22/2429	34/7243	0.647059	1.92946	3.85852	0.000192045	0.00240056	0.00209372	BLNK/BTK/CD19/CD3D/CD3E/CD4/CD40LG/CD79A/CD8A/CD8B/CIITA/DCLRE1C/ICOS/IGLL1/IL2RG/IL7R/JAK3/LCK/PTPRC/TNFRSF13B/TNFRSF13C/ZAP70	22
Human Diseases	Infectious disease: parasitic	hsa05140	Leishmaniasis	38/2429	71/7243	0.535211	1.59594	3.58427	0.000389454	0.00470031	0.00409952	CR1/CR1L/CYBB/FCGR1A/FCGR2A/FCGR2C/FCGR3A/FCGR3B/HLA-DMA/HLA-DMB/HLA-DOA/HLA-DOB/HLA-DPA1/HLA-DPB1/HLA-DQA1/HLA-DQA2/HLA-DQB1/HLA-DQB2/HLA-DRA/HLA-DRB1/HLA-DRB5/IFNGR1/IL10/IL1A/IRAK4/ITGAM/ITGB2/JAK2/MAPK13/NCF1/NCF2/NCF4/NFKBIA/PRKCB/PTPN6/TAB2/TLR2/TRAF6	38
Organismal Systems	Endocrine system	hsa04915	Estrogen signaling pathway	60/2429	126/7243	0.47619	1.41995	3.37769	0.000665305	0.00776189	0.00676977	ADCY1/ADCY2/ADCY9/BCL2/CALM3/CALML3/CALML4/CALML5/CREB3L3/CTSD/ESR1/ESR2/GNAQ/GREB1/GRM1/HSP90AA1/HSPA1B/HSPA1L/HSPA6/KCNJ3/KCNJ5/KCNJ6/KRT13/KRT14/KRT15/KRT16/KRT17/KRT19/KRT20/KRT23/KRT24/KRT25/KRT26/KRT31/KRT33A/KRT33B/KRT34/KRT36/KRT37/KRT39/KRT40/KRT9/MAP2K1/MMP9/NCOA1/NCOA2/NCOA3/OPRM1/PGR/PIK3CA/PIK3R1/PLCB2/POMC/PRKACB/PRKCD/SOS1/SOS2/SP1/TFF1/TGFA	60
Human Diseases	Infectious disease: bacterial	hsa05152	Tuberculosis	73/2429	160/7243	0.45625	1.36049	3.27513	0.000881843	0.00995629	0.00868368	ATP6V0A4/ATP6V0D2/BCL2/CALM3/CALML3/CALML4/CALML5/CAMK2B/CAMP/CARD9/CASP10/CASP3/CD14/CD209/CD74/CIITA/CLEC4M/CLEC7A/CORO1A/CR1/CR1L/CTSD/CTSS/FCER1G/FCGR1A/FCGR2A/FCGR2B/FCGR2C/FCGR3A/FCGR3B/HLA-DMA/HLA-DMB/HLA-DOA/HLA-DOB/HLA-DPA1/HLA-DPB1/HLA-DQA1/HLA-DQA2/HLA-DQB1/HLA-DQB2/HLA-DRA/HLA-DRB1/HLA-DRB5/IFNA1/IFNA14/IFNGR1/IL10/IL10RA/IL10RB/IL18/IL1A/IL23A/IRAK4/ITGAM/ITGAX/ITGB2/JAK2/LSP1/MAPK10…	73
Human Diseases	Substance dependence	hsa05034	Alcoholism	68/2429	150/7243	0.453333	1.35179	3.09244	0.0016013	0.0175142	0.0152755	BRAF/CALM3/CALML3/CALML4/CALML5/CAMK4/CREB3L3/CRH/DDC/DRD2/GNG4/GNG7/GNGT1/GNGT2/GRIN2A/GRIN2B/GRIN2C/GRIN3A/GRIN3B/H2AC11/H2AC13/H2AC15/H2AC17/H2AC18/H2AC19/H2AC6/H2AC7/H2AC8/H2AJ/H2BC11/H2BC12/H2BC15/H2BC18/H2BC21/H2BC3/H2BC4/H2BC5/H2BC7/H2BC8/H3-3A/H3-3B/H3-5/H3-7/H3C1/H3C10/H3C13/H3C4/H3C6/H3Y1/H4C11/H4C15/H4C2/H4C5/H4C6/H4C8/HDAC11/HDAC5/HDAC9/MAP2K1/NPY/NTRK2/PPP1CB/PRKACB/SLC18A2/SLC29A3/S…	68
Organismal Systems	Digestive system	hsa04970	Salivary secretion	39/2429	78/7243	0.5	1.49094	3.09642	0.00184318	0.0195489	0.0170502	ADCY1/ADCY2/ADCY9/ADRA1A/ADRB1/ADRB2/ADRB3/AMY1A/AMY1B/AMY1C/AMY2B/AQP5/ATP1A2/ATP1A4/ATP1B2/ATP1B4/ATP2B2/ATP2B3/CALM3/CALML3/CALML4/CALML5/CAMP/CD38/CHRM3/DMBT1/GNAQ/GUCY1A1/KCNN4/LYZ/MUC5B/MUC7/PLCB2/PRH2/PRKACB/PRKCB/RYR3/STATH/VAMP2	39
Organismal Systems	Development and regeneration	hsa04380	Osteoclast differentiation	59/2429	128/7243	0.460938	1.37446	3.0361	0.00196965	0.0202758	0.0176841	ACP5/ATP2A3/BLNK/BTK/CAMK4/CSF1R/CTSK/CYLD/FCGR1A/FCGR2A/FCGR2B/FCGR2C/FCGR3A/FCGR3B/FOSL2/IFNAR1/IFNGR1/IL1A/IL1R1/IRF9/JUNB/JUND/LCK/LCP2/LILRA1/LILRA2/LILRA4/LILRA5/LILRB1/LILRB2/LILRB3/LILRB4/LILRB5/MAP2K1/MAPK10/MAPK13/NCF1/NCF2/NCF4/NFATC2/NFKBIA/NOX1/OSCAR/PIK3CA/PIK3R1/PLCG2/PPP3CA/PPP3R2/SIRPB1/SIRPG/SPI1/SYK/TAB2/TEC/TNFRSF11A/TNFSF11/TRAF6/TREM2/TYROBP	59
Organismal Systems	Immune system	hsa04662	B cell receptor signaling pathway	39/2429	79/7243	0.493671	1.47207	2.99662	0.00247977	0.0247977	0.021628	BANK1/BLK/BLNK/BTK/CD19/CD22/CD72/CD79A/CD79B/CR2/DAPP1/FCGR2B/INPP5D/LILRA1/LILRA2/LILRA4/LILRA5/LILRB1/LILRB2/LILRB3/LILRB4/LILRB5/LYN/MAP2K1/NFATC2/NFKBIA/PIK3AP1/PIK3CA/PIK3R1/PLCG2/PPP3CA/PPP3R2/PRKCB/PTPN6/RASGRP3/SOS1/SOS2/SYK/VAV1	39
Organismal Systems	Digestive system	hsa04976	Bile secretion	36/2429	72/7243	0.5	1.49094	2.9737	0.00271577	0.0264033	0.0230285	ABCB11/ABCC2/ABCG2/ABCG5/ABCG8/ADCY1/ADCY2/ADCY9/AQP1/AQP4/AQP9/ATP1A2/ATP1A4/ATP1B2/ATP1B4/CFTR/CYP3A4/CYP7A1/NR0B2/PRKACB/RXRA/SLC10A1/SLC10A2/SLC4A5/SLC51B/SLC5A1/SLCO1A2/SLCO1B3-SLCO1B7/SULT2A1/UGT1A10/UGT1A7/UGT1A8/UGT2A3/UGT2B10/UGT2B15/UGT2B17	36
Organismal Systems	Digestive system	hsa04978	Mineral absorption	28/2429	53/7243	0.528302	1.57534	2.98597	0.0028432	0.0268951	0.0234574	ATP1A2/ATP1A4/ATP1B2/ATP1B4/ATP2B2/ATP2B3/FTH1/FTL/HEPH/HEPHL1/HMOX1/MT1E/MT1G/MT1H/MT1M/MT1X/SLC26A3/SLC26A9/SLC30A1/SLC31A1/SLC40A1/SLC5A1/SLC6A19/SLC8A3/STEAP1/STEAP2/TF/TRPM6	28
Organismal Systems	Immune system	hsa04621	NOD-like receptor signaling pathway	73/2429	166/7243	0.439759	1.31131	2.88213	0.00296744	0.0273317	0.0238381	AIM2/ATG12/BCL2/BIRC3/CAMP/CARD16/CARD6/CARD8/CARD9/CASP1/CASP4/CASP5/CASR/CCL5/CTSB/CYBB/DEFA3/DEFB103A/DEFB103B/DEFB4A/DEFB4B/ERBIN/GABARAP/GABARAPL1/GABARAPL2/GBP2/GBP4/GBP5/GPSM3/HSP90AA1/IFI16/IFNA1/IFNA14/IFNAR1/IL18/IRAK4/IRF7/IRF9/IRGM/MAP1LC3A/MAP1LC3B/MAP1LC3B2/MAPK10/MAPK13/MEFV/MFN1/NAIP/NAMPT/NEK7/NFKBIA/NLRC4/NLRP12/NLRP6/NLRP7/NOD2/OAS1/OAS2/OAS3/P2RX7/PKN2/PLCB2/PRKCD/PSTPIP1/PYDC…	73
Organismal Systems	Digestive system	hsa04973	Carbohydrate digestion and absorption	23/2429	42/7243	0.547619	1.63294	2.92199	0.00365334	0.032095	0.0279927	AMY1A/AMY1B/AMY1C/AMY2B/ATP1A2/ATP1A4/ATP1B2/ATP1B4/CACNA1D/G6PC1/HK2/HK3/LCT/MGAM/MGAM2/PIK3CA/PIK3R1/PLCB2/PRKCB/SI/SLC2A5/SLC5A1/TAS1R3	23
Organismal Systems	Sensory system	hsa04744	Phototransduction	14/2429	22/7243	0.636364	1.89756	2.9948	0.00366801	0.032095	0.0279927	CALM3/CALML3/CALML4/CALML5/CNGA1/CNGB1/GNAT1/GNGT1/GRK7/GUCA1B/GUCY2F/PDE6A/RGS9/RHO	14
Environmental Information Processing	Signal transduction	hsa04020	Calcium signaling pathway	90/2429	214/7243	0.420561	1.25406	2.67974	0.00508916	0.043444	0.037891	ADCY1/ADCY2/ADCY9/ADRA1A/ADRB1/ADRB2/ADRB3/ATP2A3/ATP2B2/ATP2B3/AVPR1A/BDKRB2/CACNA1C/CACNA1D/CACNA1E/CACNA1I/CALM3/CALML3/CALML4/CALML5/CAMK1D/CAMK2B/CAMK4/CASQ1/CASQ2/CD38/CHRM1/CHRM3/CHRM5/CHRNA7/CXCR4/CYSLTR1/CYSLTR2/EDNRB/ERBB3/FGF10/FGF23/FGFR2/FGFR3/FLT4/GNA14/GNA15/GNAL/GNAQ/GRIN2A/GRIN2B/GRIN2C/GRIN3A/GRIN3B/GRM1/HRH2/HTR2A/HTR2C/HTR4/HTR5A/ITPKB/ITPKC/MYLK3/MYLK4/NFATC2/NTRK2/NTRK3/P2RX…	90
Organismal Systems	Immune system	hsa04610	Complement and coagulation cascades	35/2429	72/7243	0.486111	1.44953	2.72284	0.00552912	0.046076	0.0401866	A2M/BDKRB2/C1QA/C1QB/C1QC/C2/C3AR1/C5AR1/C6/C8G/C9/CD46/CD55/CD59/CFD/CR1/CR1L/CR2/F11/F13A1/F2RL3/F3/F5/ITGAM/ITGAX/ITGB2/KNG1/MASP2/MBL2/PLG/SERPINB2/SERPINC1/SERPING1/VSIG4/VWF	35
Organismal Systems	Digestive system	hsa04979	Cholesterol metabolism	25/2429	48/7243	0.520833	1.55307	2.73069	0.00597628	0.0486442	0.0424265	ABCA1/ABCB11/ABCG5/ABCG8/ANGPTL3/APOA1/APOA2/APOA4/APOB/APOC1/APOC2/APOE/CD36/CIDEB/CYP7A1/LIPA/LPA/LPL/LRP2/MYLIP/NPC1/NPC2/SOAT2/SORT1/VAPA	25

## Sheet: Table S5
Table S5. KEGG pathway analysis of all differentially expressed genes in uncultured versus cultured amniocytes
Category	Subcategory	ID	Description	GeneRatio	BgRatio	RichFactor	FoldEnrichment	zScore	pvalue	FDR	qvalue	geneID	Count
Organismal Systems	Sensory system	hsa04740	Olfactory transduction	177/4133	199/7243	0.889447	1.55874	9.21313	2.34434e-23	8.20519e-21	7.6006e-21	ARRB2/CALM3/CALML3/CALML4/CALML5/CAMK2B/CNGA3/CNGB1/GNAL/GNG7/GRK2/GRK3/OR10A2/OR10A3/OR10A6/OR10AD1/OR10D3/OR10G3/OR10G4/OR10H1/OR10H5/OR10K1/OR10K2/OR10P1/OR10Q1/OR10T2/OR10V1/OR10Z1/OR11G2/OR11H6/OR12D2/OR12D3/OR13C2/OR13D1/OR14A2/OR14J1/OR1A1/OR1A2/OR1D2/OR1D4/OR1D5/OR1E2/OR1G1/OR1I1/OR1J1/OR1L6/OR1M1/OR1N1/OR1N2/OR2A1/OR2A12/OR2A42/OR2A5/OR2A7/OR2AG1/OR2AT4/OR2B11/OR2B2/OR2C3/OR2F1/OR2G6/OR2…	177
Environmental Information Processing	Signaling molecules and interaction	hsa04080	Neuroactive ligand-receptor interaction	200/4133	254/7243	0.787402	1.37991	7.10504	1.27521e-13	2.23162e-11	2.06718e-11	ADCYAP1/ADCYAP1R1/ADM2/ADORA1/ADORA2B/ADORA3/ADRA1A/ADRA1B/ADRA1D/ADRA2B/ADRB1/ADRB2/ADRB3/AGT/AGTR1/APELA/APLN/APLNR/AVPR1A/AVPR2/BDKRB1/BDKRB2/BRS3/C3/C3AR1/C5AR1/CALCA/CCK/CGA/CHRM1/CHRM3/CHRM5/CHRNA1/CHRNA3/CHRNA5/CHRNA6/CHRNA7/CHRNE/CNR2/CRH/CRHR2/CTSG/CYSLTR1/CYSLTR2/DRD2/DRD3/EDN1/EDN2/EDN3/EDNRA/EDNRB/F2R/F2RL1/F2RL2/F2RL3/FPR1/FPR2/FPR3/FSHR/GABBR1/GABRA1/GABRA3/GABRA4/GABRB1/GABRB2/GABR…	200
Environmental Information Processing	Signaling molecules and interaction	hsa04060	Cytokine-cytokine receptor interaction	184/4133	241/7243	0.763485	1.33799	6.15158	1.68039e-10	1.96046e-08	1.816e-08	ACKR4/ACVR1C/ACVR2A/ACVR2B/ACVRL1/AMHR2/BMP10/BMP2/BMP3/BMP4/BMP7/BMP8A/BMP8B/BMPR1A/CCL1/CCL11/CCL13/CCL15/CCL16/CCL17/CCL18/CCL19/CCL20/CCL22/CCL23/CCL24/CCL25/CCL28/CCL3/CCL3L1/CCL3L3/CCL4/CCL4L2/CCL5/CCL7/CCL8/CCR1/CCR10/CCR2/CCR3/CCR4/CCR5/CCR6/CCR7/CCR8/CCR9/CD27/CD4/CD40LG/CD70/CLCF1/CNTFR/CRLF2/CSF1R/CSF2/CSF2RA/CSF2RB/CSF3R/CX3CL1/CX3CR1/CXCL1/CXCL14/CXCL16/CXCL17/CXCL5/CXCL6/CXCL9/CXCR1…	184
Human Diseases	Infectious disease: bacterial	hsa05150	Staphylococcus aureus infection	74/4133	85/7243	0.870588	1.52569	5.61984	1.87047e-09	1.63666e-07	1.51606e-07	C1QA/C1QB/C1QC/C1R/C2/C3/C3AR1/C4A/C4B/C5AR1/CAMP/CFD/CFH/CFI/DEFA3/DEFB1/DEFB103A/DEFB103B/DEFB4A/DEFB4B/DSG1/FCAR/FCGR1A/FCGR2A/FCGR2B/FCGR2C/FCGR3A/FCGR3B/FPR1/FPR2/FPR3/HLA-DMA/HLA-DMB/HLA-DOA/HLA-DOB/HLA-DPA1/HLA-DPB1/HLA-DQA1/HLA-DQA2/HLA-DQB1/HLA-DQB2/HLA-DRA/HLA-DRB1/HLA-DRB5/IL10/ITGAL/ITGAM/ITGB2/KRT13/KRT14/KRT15/KRT16/KRT17/KRT19/KRT20/KRT23/KRT24/KRT25/KRT26/KRT31/KRT33A/KRT33B/KRT34…	74
Organismal Systems	Development and regeneration	hsa04382	Cornified envelope formation	137/4133	181/7243	0.756906	1.32646	5.12733	9.77096e-08	6.83967e-06	6.33569e-06	ABHD5/ALOXE3/ASPRV1/BLMH/CASP14/CDSN/CERS3/CLDN1/CLDN10/CLDN11/CLDN16/CLDN17/CLDN18/CLDN2/CLDN23/CLDN4/CLDN6/CLDN7/CLDN8/CLDN9/COL4A1/COL4A2/COL4A4/COL4A5/COL4A6/COL7A1/DSC1/DSG1/DSG3/DSG4/DSP/DST/ELOVL1/ELOVL4/EPHX3/EVPL/FLG/FLG2/HAL/HRNR/ITGA6/IVL/JUP/KAZN/KRT1/KRT13/KRT14/KRT15/KRT16/KRT17/KRT19/KRT20/KRT23/KRT24/KRT25/KRT26/KRT31/KRT33A/KRT33B/KRT34/KRT36/KRT37/KRT39/KRT4/KRT40/KRT6A/KRT6B/KR…	137
Environmental Information Processing	Signaling molecules and interaction	hsa04061	Viral protein interaction with cytokine and cytokine receptor	75/4133	92/7243	0.815217	1.42865	4.76977	5.23602e-07	3.05435e-05	2.82929e-05	ACKR4/CCL1/CCL11/CCL13/CCL15/CCL16/CCL17/CCL18/CCL19/CCL20/CCL22/CCL23/CCL24/CCL25/CCL28/CCL3/CCL3L1/CCL3L3/CCL4/CCL4L2/CCL5/CCL7/CCL8/CCR1/CCR10/CCR2/CCR3/CCR4/CCR5/CCR6/CCR7/CCR8/CCR9/CSF1R/CX3CL1/CX3CR1/CXCL1/CXCL14/CXCL5/CXCL6/CXCL9/CXCR1/CXCR2/CXCR3/CXCR4/CXCR5/IL10/IL10RA/IL10RB/IL18/IL18R1/IL18RAP/IL2/IL20/IL20RA/IL20RB/IL22RA1/IL2RA/IL2RB/IL2RG/IL34/IL6/IL6R/LTA/PPBP/TNFRSF10A/TNFRSF10B/T…	75
Organismal Systems	Immune system	hsa04640	Hematopoietic cell lineage	71/4133	87/7243	0.816092	1.43018	4.6533	9.77493e-07	4.88746e-05	4.52734e-05	ANPEP/CD14/CD19/CD1A/CD1B/CD1C/CD1D/CD1E/CD2/CD22/CD33/CD34/CD36/CD37/CD38/CD3D/CD3E/CD3G/CD4/CD5/CD55/CD59/CD7/CD8A/CD8B/CD9/CR1/CR1L/CR2/CSF1R/CSF2/CSF2RA/CSF3R/FCER2/FCGR1A/FLT3/FLT3LG/GP9/HLA-DMA/HLA-DMB/HLA-DOA/HLA-DOB/HLA-DPA1/HLA-DPB1/HLA-DQA1/HLA-DQA2/HLA-DQB1/HLA-DQB2/HLA-DRA/HLA-DRB1/HLA-DRB5/IL11/IL1A/IL1R1/IL1R2/IL2RA/IL3RA/IL5RA/IL6/IL6R/IL7R/IL9R/ITGA2B/ITGA3/ITGA5/ITGA6/ITGAM/ITGB3…	71
Environmental Information Processing	Signaling molecules and interaction	hsa04514	Cell adhesion molecules	108/4133	143/7243	0.755245	1.32355	4.50468	2.69389e-06	0.000117858	0.000109173	CD2/CD22/CD226/CD274/CD276/CD28/CD34/CD4/CD40LG/CD58/CD6/CD80/CD86/CD8A/CD8B/CD99L2/CDH1/CDH2/CDH3/CDH4/CLDN1/CLDN10/CLDN11/CLDN16/CLDN17/CLDN18/CLDN2/CLDN23/CLDN4/CLDN6/CLDN7/CLDN8/CLDN9/CNTN1/CNTN2/CNTNAP1/CNTNAP2/CXADR/ESAM/F11R/GLG1/HLA-B/HLA-C/HLA-DMA/HLA-DMB/HLA-DOA/HLA-DOB/HLA-DPA1/HLA-DPB1/HLA-DQA1/HLA-DQA2/HLA-DQB1/HLA-DQB2/HLA-DRA/HLA-DRB1/HLA-DRB5/HLA-E/HLA-F/HLA-G/ICAM2/ICOS/ICOSLG/IG…	108
Organismal Systems	Immune system	hsa04672	Intestinal immune network for IgA production	37/4133	42/7243	0.880952	1.54385	4.07465	1.3738e-05	0.000507276	0.000469898	CCL25/CCL28/CCR10/CCR9/CD28/CD40LG/CD80/CD86/CXCR4/HLA-DMA/HLA-DMB/HLA-DOA/HLA-DOB/HLA-DPA1/HLA-DPB1/HLA-DQA1/HLA-DQA2/HLA-DQB1/HLA-DQB2/HLA-DRA/HLA-DRB1/HLA-DRB5/ICOS/ICOSLG/IL10/IL15/IL15RA/IL2/IL6/ITGB7/MAP3K14/PIGR/TGFB1/TNFRSF13B/TNFRSF13C/TNFSF13/TNFSF13B	37
Human Diseases	Immune disease	hsa05320	Autoimmune thyroid disease	31/4133	34/7243	0.911765	1.59785	4.02787	1.44936e-05	0.000507276	0.000469898	CD28/CD40LG/CD80/CD86/CGA/FASLG/GZMB/HLA-B/HLA-C/HLA-DMA/HLA-DMB/HLA-DOA/HLA-DOB/HLA-DPA1/HLA-DPB1/HLA-DQA1/HLA-DQA2/HLA-DQB1/HLA-DQB2/HLA-DRA/HLA-DRB1/HLA-DRB5/HLA-E/HLA-F/HLA-G/IFNA1/IFNA14/IL10/IL2/PRF1/TSHR	31
Human Diseases	Immune disease	hsa05322	Systemic lupus erythematosus	81/4133	107/7243	0.757009	1.32664	3.92392	4.12532e-05	0.0013126	0.00121588	ACTN1/ACTN4/C1QA/C1QB/C1QC/C1R/C2/C3/C4A/C4B/C6/C7/C8G/C9/CD28/CD40LG/CD80/CD86/CTSG/ELANE/FCGR1A/FCGR2A/FCGR3A/FCGR3B/GRIN2A/GRIN2B/H2AC11/H2AC13/H2AC15/H2AC17/H2AC18/H2AC19/H2AC6/H2AC7/H2AC8/H2AJ/H2AX/H2BC11/H2BC12/H2BC15/H2BC18/H2BC21/H2BC3/H2BC4/H2BC5/H2BC7/H2BC8/H3-3A/H3-3B/H3-5/H3-7/H3C1/H3C10/H3C13/H3C4/H3C6/H3Y1/H4C11/H4C15/H4C2/H4C5/H4C6/H4C8/HLA-DMA/HLA-DMB/HLA-DOA/HLA-DOB/HLA-DPA1/HLA-…	81
Environmental Information Processing	Signaling molecules and interaction	hsa04082	Neuroactive ligand signaling	112/4133	155/7243	0.722581	1.26631	3.8634	5.61646e-05	0.00153956	0.00142612	ACHE/ADCY1/ADCY2/ADCY6/ADCY9/ADORA1/ADORA2B/ADORA3/ADRA1A/ADRA1B/ADRA1D/ADRA2B/ADRB1/ADRB2/CHRM1/CHRM3/CHRM5/CHRNA3/CHRNA6/CHRNA7/DRD2/DRD3/GABBR1/GABRA1/GABRA3/GABRA4/GABRB1/GABRB2/GABRE/GABRG1/GABRG2/GABRG3/GABRP/GABRR1/GABRR2/GABRR3/GLRA3/GLRB/GNAI1/GNAL/GNAQ/GNB3/GNB5/GNG11/GNG4/GNG7/GNGT1/GNGT2/GRIA1/GRIA3/GRIA4/GRIK1/GRIK2/GRIN2A/GRIN2B/GRIN2C/GRIN3A/GRIN3B/GRM1/GRM3/GRM6/GRM8/HRH2/HTR1A/HT…	112
Human Diseases	Immune disease	hsa05332	Graft-versus-host disease	31/4133	35/7243	0.885714	1.5522	3.77487	5.71838e-05	0.00153956	0.00142612	CD28/CD80/CD86/FASLG/GZMB/HLA-B/HLA-C/HLA-DMA/HLA-DMB/HLA-DOA/HLA-DOB/HLA-DPA1/HLA-DPB1/HLA-DQA1/HLA-DQA2/HLA-DQB1/HLA-DQB2/HLA-DRA/HLA-DRB1/HLA-DRB5/HLA-E/HLA-F/HLA-G/IL1A/IL2/IL6/KIR2DL1/KIR2DL3/KLRC1/KLRD1/PRF1	31
Organismal Systems	Immune system	hsa04610	Complement and coagulation cascades	57/4133	72/7243	0.791667	1.38738	3.80799	6.45846e-05	0.00156956	0.00145391	A2M/BDKRB1/BDKRB2/C1QA/C1QB/C1QC/C1R/C2/C3/C3AR1/C4A/C4B/C5AR1/C6/C7/C8G/C9/CD46/CD55/CD59/CFD/CFH/CFI/CR1/CR1L/CR2/F11/F12/F13A1/F2R/F2RL2/F2RL3/F3/F5/FGB/ITGAM/ITGAX/ITGB2/KNG1/MASP2/MBL2/PLAT/PLAU/PLG/PROC/PROCR/SERPINA5/SERPINB2/SERPINC1/SERPIND1/SERPINE1/SERPINE2/SERPINF2/SERPING1/TFPI/VSIG4/VWF	57
Organismal Systems	Digestive system	hsa04973	Carbohydrate digestion and absorption	36/4133	42/7243	0.857143	1.50213	3.76203	6.72671e-05	0.00156956	0.00145391	AKT2/AKT3/AMY1A/AMY1B/AMY1C/AMY2B/ATP1A1/ATP1A2/ATP1A4/ATP1B2/ATP1B3/ATP1B4/CACNA1D/FXYD2/G6PC1/G6PC3/HK1/HK2/HK3/HKDC1/LCT/MGAM/MGAM2/PIK3CA/PIK3CB/PIK3R1/PIK3R3/PLCB2/PLCB3/PLCB4/PRKCB/SI/SLC2A5/SLC37A4/SLC5A1/TAS1R3	36
Human Diseases	Immune disease	hsa05330	Allograft rejection	28/4133	32/7243	0.875	1.53342	3.48601	0.0002169	0.0047447	0.00439509	CD28/CD40LG/CD80/CD86/FASLG/GZMB/HLA-B/HLA-C/HLA-DMA/HLA-DMB/HLA-DOA/HLA-DOB/HLA-DPA1/HLA-DPB1/HLA-DQA1/HLA-DQA2/HLA-DQB1/HLA-DQB2/HLA-DRA/HLA-DRB1/HLA-DRB5/HLA-E/HLA-F/HLA-G/IL10/IL12A/IL2/PRF1	28
Human Diseases	Immune disease	hsa05310	Asthma	22/4133	24/7243	0.916667	1.60644	3.43034	0.000244379	0.00503133	0.0046606	CCL11/CD40LG/EPX/FCER1A/FCER1G/HLA-DMA/HLA-DMB/HLA-DOA/HLA-DOB/HLA-DPA1/HLA-DPB1/HLA-DQA1/HLA-DQA2/HLA-DQB1/HLA-DQB2/HLA-DRA/HLA-DRB1/HLA-DRB5/IL10/MS4A2/PRG2/RNASE3	22
Human Diseases	Immune disease	hsa05321	Inflammatory bowel disease	45/4133	57/7243	0.789474	1.38354	3.35106	0.000430838	0.00837741	0.00776013	HLA-DMA/HLA-DMB/HLA-DOA/HLA-DOB/HLA-DPA1/HLA-DPB1/HLA-DQA1/HLA-DQA2/HLA-DQB1/HLA-DQB2/HLA-DRA/HLA-DRB1/HLA-DRB5/IFNGR1/IL10/IL12A/IL12RB1/IL12RB2/IL17A/IL17F/IL18/IL18R1/IL18RAP/IL1A/IL2/IL21/IL21R/IL23A/IL23R/IL2RG/IL6/MAF/NOD2/RORA/RORC/SMAD2/SMAD3/STAT4/STAT6/TBX21/TGFB1/TGFB2/TGFB3/TLR2/TLR5	45
Organismal Systems	Immune system	hsa04612	Antigen processing and presentation	51/4133	67/7243	0.761194	1.33398	3.16588	0.000878978	0.0161917	0.0149986	B2M/CALR/CD4/CD74/CD8A/CD8B/CIITA/CTSB/CTSL/CTSS/HLA-B/HLA-C/HLA-DMA/HLA-DMB/HLA-DOA/HLA-DOB/HLA-DPA1/HLA-DPB1/HLA-DQA1/HLA-DQA2/HLA-DQB1/HLA-DQB2/HLA-DRA/HLA-DRB1/HLA-DRB5/HLA-E/HLA-F/HLA-G/HSP90AA1/HSP90AB1/HSPA1B/HSPA1L/HSPA2/HSPA6/IFI30/KIR2DL1/KIR2DL3/KIR2DL4/KIR2DS4/KLRC1/KLRC2/KLRC3/KLRC4/KLRD1/LGMN/NFYB/PDIA3/PSME3/RFX5/RFXANK/TAP2	51
Cellular Processes	Transport and catabolism	hsa04145	Phagosome	100/4133	143/7243	0.699301	1.22551	3.13969	0.000955748	0.0167256	0.0154932	ACTB/ATP6V0A4/ATP6V0D2/ATP6V0E1/ATP6V0E2/ATP6V1A/ATP6V1B1/ATP6V1B2/ATP6V1C1/ATP6V1C2/ATP6V1D/ATP6V1E1/ATP6V1G1/ATP6V1G2/C1R/C3/CALR/CD14/CD209/CD36/CLEC4M/CLEC7A/COLEC12/COMP/CORO1A/CTSL/CTSS/CYBB/DYNC1H1/DYNC1I1/DYNC2H1/FCAR/FCGR1A/FCGR2A/FCGR2B/FCGR2C/FCGR3A/FCGR3B/HLA-B/HLA-C/HLA-DMA/HLA-DMB/HLA-DOA/HLA-DOB/HLA-DPA1/HLA-DPB1/HLA-DQA1/HLA-DQA2/HLA-DQB1/HLA-DQB2/HLA-DRA/HLA-DRB1/HLA-DRB5/HLA-E/H…	100
Human Diseases	Endocrine and metabolic disease	hsa04940	Type I diabetes mellitus	31/4133	38/7243	0.815789	1.42965	3.06109	0.0012767	0.0212784	0.0197105	CD28/CD80/CD86/FASLG/GZMB/HLA-B/HLA-C/HLA-DMA/HLA-DMB/HLA-DOA/HLA-DOB/HLA-DPA1/HLA-DPB1/HLA-DQA1/HLA-DQA2/HLA-DQB1/HLA-DQB2/HLA-DRA/HLA-DRB1/HLA-DRB5/HLA-E/HLA-F/HLA-G/HSPD1/ICA1/IL12A/IL1A/IL2/LTA/PRF1/PTPRN2	31
Human Diseases	Immune disease	hsa05323	Rheumatoid arthritis	63/4133	87/7243	0.724138	1.26904	2.91017	0.00213468	0.0339609	0.0314585	ACP5/ANGPT1/ATP6V0A4/ATP6V0D2/ATP6V0E1/ATP6V0E2/ATP6V1A/ATP6V1B1/ATP6V1B2/ATP6V1C1/ATP6V1C2/ATP6V1D/ATP6V1E1/ATP6V1G1/ATP6V1G2/CCL20/CCL3/CCL3L1/CCL3L3/CCL5/CD28/CD80/CD86/CSF2/CTSK/CTSL/CXCL1/CXCL5/CXCL6/FLT1/HLA-DMA/HLA-DMB/HLA-DOA/HLA-DOB/HLA-DPA1/HLA-DPB1/HLA-DQA1/HLA-DQA2/HLA-DQB1/HLA-DQB2/HLA-DRA/HLA-DRB1/HLA-DRB5/IL11/IL15/IL17A/IL18/IL1A/IL23A/IL6/ITGAL/ITGB2/LTB/MMP1/TGFB1/TGFB2/TGFB3/TL…	63
Environmental Information Processing	Signaling molecules and interaction	hsa04081	Hormone signaling	107/4133	157/7243	0.681529	1.19437	2.83825	0.00261945	0.0398612	0.036924	ADCY1/ADCY2/ADCY6/ADCY9/ADIPOQ/ADIPOR1/ADIPOR2/ADRA1A/ADRA1B/ADRA1D/ADRA2B/ADRB1/ADRB2/ADRB3/AGT/AGTR1/AMHR2/AVPR1A/AVPR2/BMPR1A/CALCA/CCK/CGA/CRH/CRHR2/DIO2/DRD2/DRD3/ESR1/ESR2/FSHR/GAST/GHR/GHRL/GIPR/GNA13/GNA14/GNA15/GNAI1/GNAQ/GNB3/GNB5/GNG11/GNG4/GNG7/GNGT1/GNGT2/GNRH1/GNRHR/GUCA2A/GUCA2B/GUCY2C/HAMP/HEPH/HEPHL1/IAPP/IGF1/IGF2/INSR/IRS1/IRS4/ITGAV/ITGB3/JAK2/LEP/MC2R/MC5R/MCHR1/MCHR2/MLN/MPL…	107

## Sheet: Table S6
Table S6. All detectable genes and those included in the disease-related panels (presented as HGNC Approved Gene Symbols)
All genes	MorbidGenes	Developmental disorders	Syndromic disorders	Brain malformations	Intellectual disability	Epilepsy	Craniofacial malformations	Eye disorders	Congenital heart disease	Musculoskeletal disorders	Urinary disorders
A1BG	A2ML1	AAAS	ABCC9	ACTB	ABCD1	ABCD1	ALX1	AAAS	ABCC9	ABCC9	ALG5
A1BG-AS1	A4GALT	AARS1	ACTL6A	ADGRG1	ACSL4	ACSL4	ALX3	AASS	ACTB	ACAN	ALG8
A1CF	AAAS	AASS	AFG2A	AHI1	ADNP	ADNP	ARHGAP29	ABCA1	ACTC1	ACP5	ALG9
A2M	AAGAB	ABAT	AGO2	AKT3	ADSL	ADSL	CTNND1	ABCA4	ACTN2	ACTA1	ANKS6
A2M-AS1	AARS1	ABCA2	ANAPC1	APC2	AFF2	AFF2	EFNB1	ABCC6	ADAMTS10	ACTB	APOL1
A2ML1	AARS2	ABCB11	ANOS1	ARF1	AHDC1	AHDC1	ERF	ABCD1	ADNP	ACTG1	ARMC9
A2MP1	AASS	ABCB7	ANTXR2	ARFGEF2	ALDH5A1	ALDH5A1	FGF9	ABHD12	ALPK3	ACTN2	B9D1
A3GALT2	ABAT	ABCC6	ARL13B	ASPM	ALG1	ALG1	FGFR1	ACBD5	ANKRD11	ACVR1	B9D2
A4GALT	ABCA1	ABCC9	ARSL	B4GAT1	ALG12	ALG12	FGFR2	ACO2	ARHGAP31	ADAMTS10	C2CD3
A4GNT	ABCA12	ABCD1	ATP1A3	CCND2	ALG3	ALG3	FGFR3	ACTA2	ARL6	ADAMTS17	C3
AA06	ABCA13	ABCD4	BCOR	CDK5	ALG6	ALG6	FOXE1	ACTB	ASXL1	ADAMTSL2	CASR
AAAS	ABCA2	ABHD16A	C19orf12	CDK5RAP2	ANK2	ANK2	IL11RA	ACTG1	ATIC	AFF3	CC2D2A
AACS	ABCA3	ABHD5	CCDC32	CEP152	ANK3	ANK3	KDF1	ADAM9	B3GALT6	AGA	CD2AP
AACSP1	ABCA4	ABL1	CCNQ	CEP85L	ANKRD11	ANKRD11	MEGF8	ADAMTS10	BAG3	AGPS	CD46
AADAC	ABCA5	ACAD9	CDC45	CHN1	ANKRD17	ANKRD17	MSX1	ADAMTS17	BBS1	AIFM1	CEP104
AADACL2	ABCA7	ACADM	CDH11	COL18A1	AP1G1	AP1G1	MSX2	ADAMTS18	BBS12	AKT1	CEP164
AADACL2-AS1	ABCB1	ACADS	CDT1	DCC	AP1S2	AP1S2	NECTIN1	ADAMTSL4	BBS2	AKT2	CFB
AADACL3	ABCB11	ACADVL	CPAP	DCHS1	AP4B1	AP4B1	POLR1B	ADGRV1	BBS7	ALG9	CFH
AADACL4	ABCB4	ACAN	CPLANE1	DCX	AP4E1	AP4E1	POLR1C	AGBL5	BCOR	ALPL	CFI
AADACP1	ABCB6	ACAT1	CSNK2B	DLL1	AP4M1	AP4M1	POLR1D	AGK	BRAF	ALX1	CLCN5
AADAT	ABCB7	ACBD5	DCAF17	DOCK6	AP4S1	AP4S1	POR	AGPS	CACNA1C	ALX3	CLDN16
AAGAB	ABCC2	ACBD6	DDR2	EML1	ARHGEF9	ARHGEF9	RAB23	AGXT	CALM1	ALX4	CNNM2
AAK1	ABCC6	ACER3	DDX11	FAT4	ARID1A	ARID1A	SF3B4	AHI1	CALM2	AMER1	COL4A3
AAMDC	ABCC8	ACO2	DPH1	FOXA2	ARID1B	ARID1B	SKI	AIPL1	CALM3	ANAPC1	COL4A4
AAMP	ABCC9	ACOX1	EMG1	KIF21A	ARID2	ARID2	SMO	ALDH18A1	CASQ2	ANKH	CPLANE1
AANAT	ABCD1	ACP5	ENPP1	KIF26A	ARX	ARX	TBX22	ALDH1A3	CBL	ANO5	CRB2
AAR2	ABCD4	ACSL4	EP300	KIF5C	ASH1L	ASH1L	TCF12	ALDH3A2	CCDC40	ANTXR2	CSPP1
AARD	ABCG5	ACTA1	ERCC6	KIFBP	ASXL1	ASXL1	TGDS	ALG3	CD96	APC2	CTNS
AARS1	ABCG8	ACTA2	ERCC8	LARGE1	ASXL2	ASXL2	TP63	ALMS1	CDK13	ARHGAP25	CUL3
AARS2	ABHD12	ACTB	ESCO2	MACF1	ASXL3	ASXL3	TWIST1	ALPK1	CDKN1C	ARHGAP31	CYP11B2
AARSD1	ABHD16A	ACTC1	GATAD2B	MAP1B	ATP13A2	ATP13A2	ZIC1	AMACR	CEP290	ARID1A	DCDC2
AASDH	ABHD5	ACTG1	GEMIN5	MTOR	ATP6AP2	ATP6AP2	ZSWIM6	ANAPC1	CEP57	ARID1B	DGKE
AASDHPPT	ABL1	ACTL6B	GMNN	NDE1	ATP7A	ATP7A		AP3B1	CFC1	ARSB	DNAJB11
AASS	ABO	ACVR1	GPAA1	NEDD4L	ATRX	ATRX		AP3B2	CHD7	ARSK	DZIP1L
AATBC	ACACA	ACY1	GRIA2	NFIA	AUTS2	AUTS2		APC	CHST3	ARSL	FN1
AATF	ACAD8	ADA	GTPBP2	PIK3CA	BCAP31	BCAP31		ARL13B	CITED2	ASAH1	FRAS1
AATK	ACAD9	ADAM22	H3-3A	PIK3R2	BCL11A	BCL11A		ARL2	COX7B	ASXL1	FXYD2
ABALON	ACADM	ADAMTS15	H4C5	PROK2	BCL11B	BCL11B		ARL2BP	CREBBP	ATP6V0A2	GANAB
ABAT	ACADS	ADAMTS18	HMGA2	PROKR2	BICRA	BICRA		ARL6	CRYAB	ATR	GLIS2
ABCA1	ACADSB	ADAMTS19	HSPG2	QARS1	BPTF	BPTF		ARMC9	CSRP3	B3GALT6	HNF1B
ABCA10	ACADVL	ADAMTS9	IFT122	RAB18	BRD4	BRD4		ARSL	DDX11	B3GAT3	HOGA1
ABCA11P	ACAN	ADAMTSL2	IGF2	RAB3GAP1	BRPF1	BRPF1		ASPH	DES	B4GALT7	HSD11B2
ABCA12	ACAT1	ADAR	IKBKG	RAB3GAP2	BRSK2	BRSK2		ASRGL1	DHCR7	BANF1	IFT140
ABCA13	ACBD5	ADCY5	INPP5E	RELN	BRWD3	BRWD3		ATF6	DOCK6	BCL11B	IFT172
ABCA17P	ACBD6	ADGRG1	KCNK4	ROBO3	CA8	CA8		ATOH7	DSC2	BGN	IFT27
ABCA2	ACD	ADGRG6	KDM4B	RTTN	CACNA1D	CACNA1D		ATXN7	DSG2	BHLHA9	INPP5E
ABCA3	ACE	ADNP	KMT2A	RXYLT1	CACNA1E	CACNA1E		B3GALNT2	DSP	BIN1	INVS
ABCA4	ACE2	ADPRS	KMT5B	SMARCC1	CAMTA1	CAMTA1		B3GALT6	DYNC2H1	BMP1	IQCB1
ABCA5	ACER3	ADSL	LIFR	STIL	CASK	CASK		B3GLCT	DYNC2I1	BMP2	ITGA3
ABCA6	ACO2	AFF2	LMX1B	TBCD	CC2D1A	CC2D1A		B4GALT7	EFEMP2	BMPER	JAG1
ABCA7	ACOX1	AFF3	LRP4	TBCE	CCDC22	CCDC22		BAP1	EFTUD2	BMPR1B	KAT6B
ABCA8	ACOX2	AFF4	MAB21L1	TUBA1A	CDK13	CDK13		BBIP1	EHMT1	BNIP1	KATNIP
ABCA9	ACP4	AFG2A	MAB21L2	TUBB2B	CHAMP1	CHAMP1		BBS1	ELN	BPNT2	KCNA1
ABCA9-AS1	ACP5	AFG2B	MAPK8IP3	TUBG1	CHD3	CHD3		BBS10	EOGT	CA2	KCNJ10
ABCB1	ACSF3	AFG3L2	MED12L	VLDLR	CHD4	CHD4		BBS12	ESCO2	CANT1	KCNJ16
ABCB10	ACSL4	AGA	MED27	WDR62	CHD7	CHD7		BBS2	ETS1	CASR	MAPKBP1
ABCB11	ACTA1	AGK	MGP		CHD8	CHD8		BBS4	EVC	CBFB	MKS1
ABCB4	ACTA2	AGL	MTX2		CIC	CIC		BBS5	EVC2	CC2D2A	MUC1
ABCB5	ACTB	AGO1	MYH10		CLCN4	CLCN4		BBS7	FBN1	CCDC134	NDUFAF6
ABCB6	ACTC1	AGPS	MYMK		CNKSR2	CNKSR2		BBS9	FGF8	CCDC8	NEK8
ABCB7	ACTG1	AGTPBP1	MYO5A		CNOT1	CNOT1		BCOR	FGFR1	CCN6	NOTCH2
ABCB8	ACTG2	AGXT	NARS1		CNOT3	CNOT3		BEST1	FHL1	CCNQ	NPHP1
ABCB9	ACTL6A	AHDC1	NEMF		CRADD	CRADD		BFSP1	FHOD3	CDC45	NPHP3
ABCC1	ACTL6B	AHI1	NFIX		CRBN	CRBN		BFSP2	FIG4	CDC6	NPHP4
ABCC10	ACTL7A	AIFM1	NKX2-1		CREBBP	CREBBP		BLOC1S3	FKTN	CDC73	NPHS1
ABCC11	ACTL9	AIMP1	NOD2		CSDE1	CSDE1		BLOC1S6	FLNA	CDH3	NR3C2
ABCC12	ACTN1	AIPL1	NOG		CSNK2A1	CSNK2A1		BMP4	FLNC	CDK10	NUP133
ABCC13	ACTN2	AIRE	NRROS		CTCF	CTCF		BUB1B	FLT4	CDKN1C	PAX2
ABCC2	ACTN4	AK2	NSMCE2		CTNNB1	CTNNB1		C12orf57	FOXC2	CDT1	PIBF1
ABCC3	ACVR1	AKR1D1	NUP188		CTR9	CTR9		C19orf12	FXN	CENPE	PKD1
ABCC4	ACVR1B	AKT1	OGT		CUL3	CUL3		C1QTNF5	GAA	CEP120	PKD2
ABCC5	ACVR2B	AKT2	ORC4		CUL4B	CUL4B		CABP4	GATA4	CEP152	PKHD1
ABCC5-AS1	ACVRL1	AKT3	ORC6		DDOST	DDOST		CACNA1F	GATA6	CEP290	PLCE1
ABCC6	ACY1	ALDH18A1	OTUD5		DDX3X	DDX3X		CACNA2D4	GLA	CFAP410	PMM2
ABCC6P1	ADA	ALDH1A2	PAX7		DHCR7	DHCR7		CANT1	GLI3	CFL2	PRKCSH
ABCC6P2	ADA2	ALDH1A3	PBX1		DHX30	DHX30		CAPN5	GPC3	CHAT	REN
ABCC8	ADAM10	ALDH3A2	PCGF2		DKC1	DKC1		CBS	HAND1	CHST11	RPGRIP1L
ABCC9	ADAM17	ALDH4A1	PCNT		DLG3	DLG3		CC2D2A	HAND2	CHST14	SCNN1A
ABCD1	ADAM22	ALDH5A1	PISD		DLG4	DLG4		CCT2	HCN4	CHST3	SCNN1G
ABCD2	ADAM9	ALDH7A1	PLCB4		DNMT3A	DNMT3A		CDH23	HOXA1	CHSY1	SEC63
ABCD3	ADAMTS10	ALDOA	PNPLA6		DPF2	DPF2		CDH3	HRAS	CILK1	SLC34A1
ABCD4	ADAMTS13	ALG1	POLR2A		DYRK1A	DYRK1A		CDHR1	IRX5	CKAP2L	TBC1D8B
ABCE1	ADAMTS15	ALG11	PPP1R12A		EBF3	EBF3		CEP120	ISL1	CLCN5	TCTN3
ABCF1	ADAMTS17	ALG12	PPP1R21		EBP	EBP		CEP164	JAG1	CLCN7	TMEM138
ABCF2	ADAMTS18	ALG13	PRG4		EED	EED		CEP250	JPH2	COG1	TMEM216
ABCF2-H2BK1	ADAMTS19	ALG2	PRR12		EFTUD2	EFTUD2		CEP290	JUP	COG4	TMEM231
ABCF3	ADAMTS2	ALG3	RAB27A		EHMT1	EHMT1		CEP41	KANSL1	COL10A1	TMEM67
ABCG1	ADAMTS3	ALG6	RARB		EIF2S3	EIF2S3		CEP78	KAT6B	COL11A1	TRAF3IP1
ABCG2	ADAMTS9	ALG8	RNU4ATAC		EIF3F	EIF3F		CERKL	KCNE1	COL11A2	TTC21B
ABCG4	ADAMTSL2	ALG9	RPL5		EXOC7	EXOC7		CFAP410	KCNH2	COL1A1	TULP3
ABCG5	ADAMTSL4	ALKBH8	RPS19		EZH2	EZH2		CFAP418	KCNJ2	COL1A2	TXNDC15
ABCG8	ADAR	ALMS1	SH3PXD2B		FGD1	FGD1		CHD7	KCNQ1	COL27A1	UMOD
ABHD1	ADARB1	ALPL	SKIC2		FGF12	FGF12		CHM	KIF7	COL2A1	WDR19
ABHD10	ADAT3	ALS2	SKIC3		FLNA	FLNA		CHMP4B	KLF13	COL6A1	WDR72
ABHD11	ADCY10	ALX1	SMARCAL1		FMR1	FMR1		CHN1	KLHL24	COL6A2	XPNPEP3
ABHD11-AS1	ADCY3	ALX3	SMCHD1		FOLR1	FOLR1		CHRDL1	KMT2D	COL6A3	ZNF423
ABHD12	ADCY5	ALX4	SMG8		FOXP1	FOXP1		CHST14	KRAS	COL9A1
ABHD12B	ADCY6	AMER1	SMO		FOXP2	FOXP2		CHST6	LAMP2	COL9A2
ABHD13	ADD1	AMFR	SOX3		FRMPD4	FRMPD4		CIB2	LBR	COL9A3
ABHD14A	ADD3	AMOTL1	SPEN		FTSJ1	FTSJ1		CISD2	LMNA	COLEC10
ABHD14A-ACY1	ADGRE2	AMPD2	SPTBN1		GABRB2	GABRB2		CLCN2	MAP2K1	COLEC11
ABHD14B	ADGRG1	AMT	SPTBN4		GATAD2B	GATAD2B		CLDN19	MAP2K2	COMP
ABHD15	ADGRG2	ANAPC1	TBX5		GDI1	GDI1		CLN3	MED12	COPB2
ABHD16A	ADGRG6	ANKH	TCF20		GK	GK		CLN5	MED13L	CREB3L1
ABHD16B	ADGRL1	ANKRD11	TCTN2		GNAI1	GNAI1		CLN6	MEGF8	CREBBP
ABHD17A	ADGRV1	ANKRD17	TET3		GNB1	GNB1		CLN8	MEIS2	CRIPT
ABHD17B	ADH5	ANKRD26	TFAP2B		GPC3	GPC3		CLPB	MESP1	CRTAP
ABHD17C	ADIPOQ	ANO5	THOC6		GPHN	GPHN		CLRN1	MGP	CSF1R
ABHD18	ADIPOR1	ANTXR1	TMEM237		GRIA1	GRIA1		CLUAP1	MID1	CSGALNACT1
ABHD2	ADK	AP1B1	TMEM94		GRIA3	GRIA3		CNBP	MKKS	CSPP1
ABHD3	ADNP	AP1G1	TOR1AIP1		GRIA4	GRIA4		CNGA1	MYBPC3	CTSA
ABHD4	ADPRS	AP1S2	TRAPPC4		GRIK2	GRIK2		CNGA3	MYH6	CTSK
ABHD5	ADRB2	AP2M1	TRAPPC6B		H1-4	H1-4		CNGB1	MYH7	CUL7
ABHD6	ADSL	AP2S1	TXNL4A		HCFC1	HCFC1		CNGB3	MYL2	CYP26B1
ABHD8	ADSS1	AP3B2	UBA2		HDAC8	HDAC8		CNNM4	MYL3	CYP27B1
ABI1	AEBP1	AP4B1	UBE3B		HECW2	HECW2		COA8	NEK1	CYP2R1
ABI2	AFF2	AP4E1	UNC80		HEPACAM	HEPACAM		COL11A1	NF1	CYP3A4
ABI3	AFF3	AP4M1	USP7		HNRNPH2	HNRNPH2		COL17A1	NIPBL	DDR2
ABI3BP	AFF4	AP4S1	VARS1		HNRNPK	HNRNPK		COL18A1	NKX2-5	DDRGK1
ABITRAM	AFG2A	APC2	WASHC5		HNRNPR	HNRNPR		COL2A1	NODAL	DHCR24
ABL1	AFG2B	APTX	WDR35		HNRNPU	HNRNPU		COL4A1	NOTCH1	DHODH
ABL2	AFG3L2	AR	WDR37		HOXA1	HOXA1		COL4A3	NOTCH2	DLL3
ABLIM1	AFP	ARCN1	WNT10A		HPRT1	HPRT1		COL4A4	NPHP3	DLL4
ABLIM2	AGA	ARF1	WNT5A		HUWE1	HUWE1		COL4A5	NR2F2	DLX3
ABLIM3	AGAP1	ARF3	YIF1B		IDS	IDS		COL5A1	NRAS	DLX5
ABO	AGBL1	ARFGEF1	ZMPSTE24		IL1RAPL1	IL1RAPL1		COL7A1	NSD1	DLX6
ABR	AGBL5	ARFGEF2	ZNF462		IQSEC2	IQSEC2		COL8A2	NSDHL	DMP1
ABRA	AGK	ARG1			ITPR1	ITPR1		COL9A1	ODAD1	DNA2
ABRACL	AGL	ARHGAP31			JARID2	JARID2		COL9A2	OFD1	DNAJC21
ABRAXAS1	AGMO	ARHGAP35			KANSL1	KANSL1		CPAMD8	PITX2	DNM2
ABRAXAS2	AGO1	ARHGEF9			KAT6A	KAT6A		CPLANE1	PKP2	DNMT3A
ABT1	AGO2	ARID1A			KAT6B	KAT6B		CRB1	PLD1	DOCK6
ABTB1	AGPAT2	ARID1B			KCNC2	KCNC2		CREBBP	PLN	DOK7
ABTB2	AGPS	ARID2			KCNH1	KCNH1		CRX	PQBP1	DONSON
ACAA1	AGR2	ARL3			KDM3B	KDM3B		CRYAA	PRKAG2	DSE
ACAA2	AGRN	ARL6			KDM5B	KDM5B		CRYAB	RAB23	DVL1
ACACA	AGT	ARMC9			KDM5C	KDM5C		CRYBA1	RAF1	DVL3
ACACB	AGTPBP1	ARPC4			KDM6B	KDM6B		CRYBA2	RAI1	DYM
ACAD10	AGTR1	ARSA			KIF1A	KIF1A		CRYBA4	RBFOX2	DYNC2H1
ACAD11	AGXT	ARSB			KMT2B	KMT2B		CRYBB1	RBM10	DYNC2I1
ACAD8	AHCY	ARSL			KMT2C	KMT2C		CRYBB2	RBM20	DYNC2I2
ACAD9	AHDC1	ARX			KMT2D	KMT2D		CRYBB3	RBM8A	DYNC2LI1
ACADL	AHI1	ASAH1			KMT2E	KMT2E		CRYGC	RIT1	DYNLT2B
ACADM	AHR	ASH1L			L1CAM	L1CAM		CRYGD	RNU4ATAC	EBP
ACADS	AICDA	ASL			LINS1	LINS1		CRYGS	ROR2	EDN1
ACADSB	AIFM1	ASNS			MAGEL2	MAGEL2		CSPP1	RPL11	EDNRA
ACADVL	AIM2	ASPA			MAN1B1	MAN1B1		CTC1	RPL5	EED
ACAN	AIMP1	ASPH			MAOA	MAOA		CTDP1	RPS19	EFL1
ACAP1	AIMP2	ASPM			MBD5	MBD5		CTNNA1	RPS26	EFNB1
ACAP2	AIP	ASS1			MBOAT7	MBOAT7		CTNNB1	RYR2	EFTUD2
ACAP3	AIPL1	ASXL1			MBTPS2	MBTPS2		CTNS	SALL1	EIF2AK3
ACAT1	AIRE	ASXL2			MCPH1	MCPH1		CTSD	SCN5A	EIF4A3
ACAT2	AJAP1	ASXL3			MED12	MED12		CWC27	SF3B4	ELMO2
ACBD3	AK1	ATAD3A			MED13	MED13		CYP1B1	SH3PXD2B	EN1
ACBD3-AS1	AK2	ATG7			MED13L	MED13L		CYP27A1	SHOC2	ENPP1
ACBD4	AK9	ATIC			MED23	MED23		CYP4V2	SKI	EOGT
ACBD5	AKAP3	ATL1			MEF2C	MEF2C		CYP51A1	SLC22A5	EP300
ACBD6	AKAP9	ATM			MEIS2	MEIS2		DAG1	SLC25A4	EPS15L1
ACBD7	AKR1C2	ATN1			MID1	MID1		DCN	SLC2A10	ERF
ACBD7-DCLRE1CP1	AKR1D1	ATOH7			MSL3	MSL3		DHCR7	SLC4A3	ESCO2
ACCS	AKT1	ATP13A2			MYT1L	MYT1L		DHDDS	SMAD2	EVC
ACCSL	AKT2	ATP1A1			NAA10	NAA10		DKC1	SMAD3	EVC2
ACD	AKT3	ATP1A2			NAA15	NAA15		DMPK	SMAD4	EXOC6B
ACE	ALAD	ATP1A3			NACC1	NACC1		DNM1L	SMARCA4	EXT1
ACE2	ALAS2	ATP2B1			NBEA	NBEA		DPYD	SMARCB1	EXT2
ACER1	ALB	ATP5F1A			NCKAP1	NCKAP1		DRAM2	SMARCE1	EXTL3
ACER2	ALDH18A1	ATP5F1D			NDP	NDP		DTNBP1	SMC3	EZH2
ACER3	ALDH1A2	ATP6V0A1			NEXMIF	NEXMIF		EBP	SOS1	FAM111A
ACHE	ALDH1A3	ATP6V0C			NFIB	NFIB		EFEMP1	SOX2	FAM20C
ACIN1	ALDH2	ATP6V1A			NHS	NHS		EIF2B2	SOX9	FANCB
ACKR1	ALDH3A2	ATP6V1B1			NIPBL	NIPBL		ELOVL4	STAMBP	FAR1
ACKR2	ALDH4A1	ATP6V1B2			NLGN3	NLGN3		ELP1	STRA6	FBLN1
ACKR3	ALDH5A1	ATP6V1E1			NLGN4X	NLGN4X		ELP4	TAB2	FBN1
ACKR4	ALDH6A1	ATP7A			NONO	NONO		EMC1	TBX1	FBN2
ACLY	ALDH7A1	ATP8B1			NOVA2	NOVA2		EPG5	TBX20	FERMT3
ACMSD	ALDOA	ATP9A			NR2F1	NR2F1		EPHA2	TBX3	FGD1
ACO1	ALDOB	ATR			NR4A2	NR4A2		ERBB3	TBX5	FGF10
ACO2	ALG1	ATRX			NRXN1	NRXN1		ERCC1	TCOF1	FGF16
ACOD1	ALG11	ATXN7L3			NSD1	NSD1		ERCC2	TECRL	FGF23
ACOT1	ALG12	AUH			NSD2	NSD2		ERCC3	TFAP2B	FGF9
ACOT11	ALG13	AUTS2			NSDHL	NSDHL		ERCC5	TGFBR1	FGFR1
ACOT12	ALG14	B3GALNT2			NSUN2	NSUN2		ERCC6	TGFBR2	FGFR2
ACOT13	ALG2	B3GALT6			OCRL	OCRL		ERCC8	TMEM43	FGFR3
ACOT2	ALG3	B4GALT1			OFD1	OFD1		ESCO2	TNNC1	FIG4
ACOT4	ALG5	B4GALT7			OPHN1	OPHN1		ETFDH	TNNI3	FKBP10
ACOT6	ALG6	B9D1			OTUD6B	OTUD6B		EYA1	TNNT2	FLNA
ACOT7	ALG8	BANF1			PACS1	PACS1		EYS	TPM1	FLNB
ACOT8	ALG9	BAP1			PACS2	PACS2		FA2H	TRDN	FMN1
ACOT9	ALK	BBS1			PAK3	PAK3		FAM111A	TRIM32	FN1
ACOX1	ALKBH8	BBS10			PGAP3	PGAP3		FAM161A	TRIM63	FUCA1
ACOX2	ALMS1	BBS12			PHF21A	PHF21A		FAR1	TSC1	FZD2
ACOX3	ALOX12B	BBS2			PHF6	PHF6		FBN1	TSC2	GALNS
ACOXL	ALOXE3	BBS4			PHF8	PHF8		FBN2	TTN	GALNT3
ACOXL-AS1	ALPI	BBS5			PHIP	PHIP		FGF10	TTR	GBA1
ACP1	ALPK1	BBS7			PIDD1	PIDD1		FGFR3	TWIST1	GCM2
ACP2	ALPK3	BBS9			PIGL	PIGL		FKRP	UBR1	GDF3
ACP3	ALPL	BCAP31			PIGN	PIGN		FKTN	ZEB2	GDF5
ACP4	ALS2	BCAS3			PLP1	PLP1		FLNB	ZIC3	GDF6
ACP5	ALX1	BCKDHA			POGZ	POGZ		FLVCR1		GINS2
ACP6	ALX3	BCKDHB			PORCN	PORCN		FOXC1		GJA1
ACP7	ALX4	BCL11A			POU3F3	POU3F3		FOXC2		GLB1
ACR	AMACR	BCL11B			PPM1D	PPM1D		FOXE3		GLI1
ACRBP	AMBN	BCOR			PPP2R1A	PPP2R1A		FOXL2		GLI2
ACRV1	AMBRA1	BCS1L			PPP2R5D	PPP2R5D		FRAS1		GLI3
ACSBG1	AMELX	BFSP2			PQBP1	PQBP1		FREM1		GMNN
ACSBG2	AMER1	BGN			PRPS1	PRPS1		FREM2		GNAI3
ACSF2	AMFR	BHLHA9			PSMD12	PSMD12		FRMD7		GNAS
ACSF3	AMH	BICD2			PTCHD1	PTCHD1		FTL		GNPAT
ACSL1	AMHR2	BICRA			PUF60	PUF60		FYCO1		GNPNAT1
ACSL3	AMMECR1	BIN1			QRICH1	QRICH1		FZD4		GNPTAB
ACSL4	AMN	BLM			RAB39B	RAB39B		FZD5		GNPTG
ACSL5	AMOTL1	BLOC1S6			RAC1	RAC1		GALK1		GNS
ACSL6	AMPD1	BLTP1			RAD21	RAD21		GALT		GORAB
ACSM1	AMPD2	BMP2			RAI1	RAI1		GCNT2		GPC3
ACSM2A	AMPD3	BMP4			RALA	RALA		GDF6		GPC4
ACSM2B	AMT	BMPER			RERE	RERE		GEMIN4		GPC6
ACSM3	ANAPC1	BMPR1B			RFX3	RFX3		GFER		GPX4
ACSM4	ANAPC7	BNC2			RFX7	RFX7		GGCX		GREM1
ACSM5	ANG	BOLA3			RPL10	RPL10		GJA1		GRK2
ACSM6	ANGPT2	BORCS8			RPS6KA3	RPS6KA3		GJA3		GSC
ACSS1	ANGPTL3	BPNT2			SATB1	SATB1		GJA8		GUSB
ACSS2	ANGPTL4	BPTF			SATB2	SATB2		GJB6		HAAO
ACSS3	ANGPTL6	BRAF			SCAF4	SCAF4		GLA		HACD1
ACTA1	ANK1	BRAT1			SET	SET		GMPPA		HDAC4
ACTA2	ANK2	BRCA1			SETBP1	SETBP1		GNAQ		HDAC8
ACTA2-AS1	ANK3	BRCA2			SETD1B	SETD1B		GNAS		HES7
ACTB	ANKH	BRD4			SETD2	SETD2		GNAT1		HGSNAT
ACTBL2	ANKLE2	BRF1			SETD5	SETD5		GNAT2		HHAT
ACTC1	ANKRD1	BRIP1			SHANK1	SHANK1		GNPAT		HNRNPC
ACTE1P	ANKRD11	BRPF1			SHANK2	SHANK2		GNPTG		HNRNPK
ACTG1	ANKRD17	BRSK2			SHANK3	SHANK3		GPR143		HOXA11
ACTG1P17	ANKRD26	BRWD3			SIN3A	SIN3A		GPR179		HOXA13
ACTG1P20	ANKRD31	BSND			SLC16A2	SLC16A2		GRHL2		HOXD13
ACTG1P25	ANKS1B	BTD			SLC2A1	SLC2A1		GRIP1		HPGD
ACTG1P4	ANKS6	BUB1			SLC7A5	SLC7A5		GRK1		HRAS
ACTG2	ANKZF1	BUB1B			SMAD4	SMAD4		GRM6		HS2ST1
ACTL10	ANLN	C12orf57			SMARCA2	SMARCA2		GRN		HSPA9
ACTL6A	ANO1	C1QBP			SMARCA4	SMARCA4		GSN		HSPG2
ACTL6B	ANO10	C2CD3			SMARCA5	SMARCA5		GUCA1A		HYAL1
ACTL7A	ANO3	CA2			SMARCB1	SMARCB1		GUCY2D		IARS2
ACTL7B	ANO4	CA5A			SMARCC2	SMARCC2		GZF1		ID4
ACTL8	ANO5	CA8			SMARCE1	SMARCE1		HADHA		IDH1
ACTL9	ANO6	CACNA1A			SMC1A	SMC1A		HCCS		IDH2
ACTN1	ANOS1	CACNA1B			SMC3	SMC3		HESX1		IDS
ACTN1-DT	ANTXR1	CACNA1C			SMS	SMS		HGSNAT		IDUA
ACTN2	ANTXR2	CACNA1D			SNAP25	SNAP25		HMX1		IFIH1
ACTN3	ANXA11	CACNA1E			SON	SON		HOXA1		IFITM5
ACTN4	AOPEP	CACNA1G			SOX5	SOX5		HPS1		IFT122
ACTR10	AP1B1	CAD			SOX6	SOX6		HPS3		IFT140
ACTR1A	AP1G1	CAMK2A			SRCAP	SRCAP		HPS4		IFT172
ACTR1B	AP1S1	CAMK2B			ST3GAL3	ST3GAL3		HPS5		IFT43
ACTR2	AP1S2	CAMK2D			STAG1	STAG1		HPS6		IFT52
ACTR3	AP1S3	CAMK2G			SYN1	SYN1		HSF4		IFT80
ACTR3-AS1	AP2M1	CAMSAP1			SYP	SYP		HSPG2		IFT81
ACTR3B	AP2S1	CAMTA1			TANC2	TANC2		HYCC1		IHH
ACTR3BP2	AP3B1	CANT1			TAOK1	TAOK1		IDH3A		IKBKG
ACTR3BP5	AP3B2	CAPRIN1			TBCK	TBCK		IDH3B		IL11RA
ACTR3C	AP3D1	CARS1			TBL1XR1	TBL1XR1		IFIH1		IL1RN
ACTR5	AP4B1	CARS2			TBR1	TBR1		IFT122		IL6ST
ACTR6	AP4E1	CASK			TCF7L2	TCF7L2		IFT140		INPPL1
ACTR8	AP4M1	CASP2			TELO2	TELO2		IFT172		INTU
ACTRT1	AP4S1	CBFB			TFE3	TFE3		IFT52		KAT6B
ACTRT2	AP5M1	CBL			TNRC6B	TNRC6B		IMPDH1		KBTBD13
ACTRT3	AP5Z1	CBS			TRAF7	TRAF7		IMPG1		KCNJ2
ACVR1	APC	CBX1			TRAPPC9	TRAPPC9		IMPG2		KDELR2
ACVR1B	APC2	CC2D1A			TRIM8	TRIM8		INPP5E		KIAA0586
ACVR1C	APCDD1	CC2D2A			TRIO	TRIO		INPP5K		KIAA0753
ACVR2A	APEX1	CCBE1			TRIP12	TRIP12		INTS1		KIAA0825
ACVR2B	APOA1	CCDC22			TRPM3	TRPM3		IPO13		KIF22
ACVR2B-AS1	APOA2	CCDC32			TRRAP	TRRAP		IQCB1		KIF5B
ACVRL1	APOA4	CCDC39			TSPAN7	TSPAN7		ITPR1		KIF7
ACY1	APOA5	CCDC40			TUBB3	TUBB3		JAG1		KL
ACY3	APOB	CCDC47			TUSC3	TUSC3		JAM3		KLHL40
ACYP1	APOC2	CCDC8			UBE2A	UBE2A		KAT6B		KLHL41
ACYP2	APOC3	CCDC88A			UBTF	UBTF		KCNJ13		KYNU
ADA	APOE	CCDC88C			UPF3B	UPF3B		KCNV2		LAMA2
ADA2	APOL1	CCND2			USP7	USP7		KERA		LAMA5
ADAD1	APP	CCNO			USP9X	USP9X		KIAA0586		LBR
ADAD2	APPL1	CCNQ			VPS13B	VPS13B		KIF11		LEMD3
ADAL	APRT	CCT3			WAC	WAC		KIF21A		LFNG
ADAM10	APTX	CCT6A			WDFY3	WDFY3		KIF7		LIFR
ADAM11	AQP1	CD151			WDR26	WDR26		KIT		LMBR1
ADAM12	AQP2	CDC42			ZBTB18	ZBTB18		KIZ		LMNA
ADAM15	AQP5	CDC45			ZBTB20	ZBTB20		KLHL7		LMOD3
ADAM17	AR	CDC6			ZC4H2	ZC4H2		KRT12		LMX1B
ADAM18	ARAF	CDH1			ZDHHC9	ZDHHC9		KRT3		LONP1
ADAM19	ARCN1	CDH11			ZEB2	ZEB2		LAMA1		LPIN2
ADAM2	ARF1	CDH2			ZFX	ZFX		LAMB2		LRP4
ADAM20	ARF3	CDH23			ZMIZ1	ZMIZ1		LARGE1		LRP5
ADAM20P1	ARFGEF1	CDH3			ZMYND11	ZMYND11		LCA5		LRRK1
ADAM21	ARFGEF2	CDK13			ZMYND8	ZMYND8		LCAT		LTBP1
ADAM21P1	ARFGEF3	CDK19			ZNF292	ZNF292		LEMD2		LTBP2
ADAM22	ARG1	CDK5RAP2			ZNF711	ZNF711		LIM2		LTBP3
ADAM23	ARHGAP26	CDK8						LMX1B		LYSET
ADAM28	ARHGAP29	CDKL5						LONP1		MAB21L2
ADAM29	ARHGAP31	CDKN1C						LOXHD1		MAFB
ADAM30	ARHGAP32	CDON						LRAT		MAN2B1
ADAM32	ARHGAP35	CDT1						LRIT3		MANBA
ADAM33	ARHGDIA	CELF2						LRMDA		MAP2K1
ADAM3A	ARHGEF1	CENPF						LRP2		MAP3K20
ADAM3B	ARHGEF10	CEP104						LRP5		MAP3K7
ADAM5	ARHGEF18	CEP135						LRPAP1		MAPKAPK5
ADAM6	ARHGEF28	CEP152						LSS		MASP1
ADAM7	ARHGEF9	CEP290						LTBP2		MATN3
ADAM7-AS1	ARID1A	CEP41						LYST		MBTPS1
ADAM7-AS2	ARID1B	CEP57						LZTFL1		MBTPS2
ADAM8	ARID2	CEP63						MAB21L1		MCM3
ADAM9	ARIH1	CEP83						MAB21L2		MCM5
ADAMDEC1	ARL11	CEP85L						MAF		MCM7
ADAMTS1	ARL13B	CERT1						MAFB		MECOM
ADAMTS10	ARL2BP	CFAP298						MAK		MEGF10
ADAMTS12	ARL3	CFAP300						MAN2B1		MEGF8
ADAMTS13	ARL6	CFAP410						MAPKAPK3		MEOX1
ADAMTS14	ARL6IP1	CFAP418						MCOLN1		MESD
ADAMTS15	ARMC12	CFC1						MERTK		MESP2
ADAMTS16	ARMC2	CFL2						MFN2		MET
ADAMTS16-DT	ARMC5	CHAMP1						MFRP		MGP
ADAMTS17	ARMC9	CHD1						MFSD8		MID1
ADAMTS18	ARNT2	CHD2						MIP		MIR140
ADAMTS19	ARPC1B	CHD3						MIR184		MKS1
ADAMTS19-AS1	ARPC4	CHD4						MITF		MMP13
ADAMTS2	ARPC5	CHD7						MKKS		MMP14
ADAMTS20	ARR3	CHD8						MKS1		MMP2
ADAMTS3	ARSA	CHKA						MMACHC		MMP9
ADAMTS4	ARSB	CHM						MOCS1		MNX1
ADAMTS5	ARSG	CHMP1A						MOCS2		MSX2
ADAMTS6	ARSK	CHRDL1						MTR		MTAP
ADAMTS7	ARSL	CHRNA1						MTRFR		MTM1
ADAMTS7P1	ARV1	CHRNA2						MTTP		MTX2
ADAMTS8	ARX	CHRNA3						MVK		MYCN
ADAMTS9	ASAH1	CHRNA4						MYF5		MYH2
ADAMTS9-AS1	ASB10	CHRNB1						MYH9		MYH3
ADAMTS9-AS2	ASCC1	CHRNB2						MYO7A		MYH7
ADAMTSL1	ASCC3	CHRNG						MYOC		MYO18B
ADAMTSL2	ASH1L	CHST14						MYRF		MYPN
ADAMTSL3	ASL	CHST3						NAA10		NADSYN1
ADAMTSL4	ASMT	CHSY1						NACC1		NAGLU
ADAMTSL4-AS1	ASNS	CHUK						NBAS		NANS
ADAMTSL5	ASPA	CIB2						NDP		NBAS
ADAP1	ASPH	CIC						NDUFS2		NEB
ADAP2	ASPM	CISD2						NEK1		NEK1
ADAR	ASPRV1	CIT						NEU1		NEU1
ADARB1	ASPSCR1	CKAP2L						NF2		NF1
ADARB2	ASS1	CLCN3						NGLY1		NFIX
ADARB2-AS1	ASTN1	CLCN4						NHS		NIPBL
ADAT1	ASXL1	CLCN6						NLRP1		NKX3-2
ADAT2	ASXL2	CLCN7						NMNAT1		NLRP3
ADAT3	ASXL3	CLCNKB						NOD2		NMNAT1
ADCK1	ATAD1	CLDN19						NOTCH2		NOG
ADCK2	ATAD3A	CLMP						NPHP1		NOTCH1
ADCK5	ATCAY	CLN3						NPHP3		NOTCH2
ADCY1	ATF6	CLN5						NPHP4		NPPC
ADCY10	ATG4D	CLN6						NR2E3		NPR2
ADCY10P1	ATG7	CLN8						NR2F1		NPR3
ADCY2	ATIC	CLP1						NRL		NRAS
ADCY3	ATL1	CLPB						NYX		NSD1
ADCY4	ATL3	CLPP						OAT		NSDHL
ADCY5	ATM	CLTC						OCA2		NSMCE2
ADCY6	ATN1	CNKSR2						OCRL		NXN
ADCY6-DT	ATOH7	CNNM2						OFD1		OBSL1
ADCY7	ATP10B	CNOT1						OPA1		OFD1
ADCY8	ATP11A	CNOT2						OPA3		ORAI1
ADCY9	ATP13A2	CNOT3						OPN1LW		ORC1
ADCYAP1	ATP13A3	CNOT9						OPN1MW		ORC4
ADCYAP1R1	ATP1A1	CNPY3						OTX2		ORC6
ADD1	ATP1A2	CNTNAP1						OVOL2		OSTM1
ADD2	ATP1A3	CNTNAP2						P3H2		P3H1
ADD3	ATP2A1	COA8						P4HA2		P4HB
ADD3-AS1	ATP2A2	COASY						PANK2		PAM16
ADGB	ATP2A3	COG1						PAX2		PAPSS2
ADGB-DT	ATP2B1	COG4						PAX6		PCNT
ADGRA1	ATP2B2	COG5						PCARE		PCYT1A
ADGRA1-AS1	ATP2B3	COG7						PCDH15		PDE3A
ADGRA2	ATP2C1	COG8						PCYT1A		PDE4D
ADGRA3	ATP5F1A	COL10A1						PDE6A		PDGFRB
ADGRB1	ATP5F1D	COL11A1						PDE6B		PEX5
ADGRB2	ATP5F1E	COL11A2						PDE6C		PEX7
ADGRB3	ATP5MC3	COL13A1						PDE6G		PGM3
ADGRB3-DT	ATP5MK	COL18A1						PDE6H		PHEX
ADGRD1	ATP5PO	COL1A1						PDZD7		PIGV
ADGRD1-AS1	ATP6AP1	COL25A1						PET100		PIK3CA
ADGRD2	ATP6AP2	COL27A1						PEX1		PISD
ADGRE1	ATP6V0A1	COL2A1						PEX10		PITX1
ADGRE2	ATP6V0A2	COL4A1						PEX11B		PLCB3
ADGRE3	ATP6V0A4	COL4A2						PEX12		PLCB4
ADGRE4P	ATP6V0C	COL4A3						PEX13		PLEKHM1
ADGRE5	ATP6V1A	COL4A4						PEX14		PLOD2
ADGRF1	ATP6V1B1	COL6A1						PEX16		PLS3
ADGRF2	ATP6V1B2	COL6A2						PEX19		POLE
ADGRF3	ATP6V1E1	COL6A3						PEX2		POLR1A
ADGRF4	ATP7A	COL9A1						PEX26		POLR1B
ADGRF5	ATP7B	COL9A2						PEX3		POLR1C
ADGRF5-AS1	ATP8A2	COL9A3						PEX5		POLR1D
ADGRG1	ATP8B1	COLEC10						PEX6		POLR3A
ADGRG2	ATP9A	COLEC11						PEX7		POLR3B
ADGRG3	ATPAF2	COPB2						PGK1		POLR3GL
ADGRG4	ATR	COQ2						PHOX2A		POP1
ADGRG5	ATRX	COQ4						PHYH		POR
ADGRG6	ATXN1	COQ8A						PIGA		PORCN
ADGRG7	ATXN10	COQ9						PIGL		PPIB
ADGRL1	ATXN2	COX10						PIGN		PRKACA
ADGRL1-AS1	ATXN3	COX15						PIK3R1		PRKACB
ADGRL2	ATXN7	COX16						PIKFYVE		PRKAR1A
ADGRL3	ATXN7L3	COX6B1						PITX2		PRKG2
ADGRL3-AS1	ATXN8OS	COX7B						PITX3		PRMT7
ADGRL4	AUH	CPAMD8						PLA2G5		PRRX1
ADGRV1	AURKC	CPAP						PLK4		PTDSS1
ADH1A	AUTS2	CPLANE1						PLOD1		PTH1R
ADH1B	AVIL	CPS1						PMM2		PTHLH
ADH1C	AVP	CPSF3						PNPLA6		PTPN11
ADH4	AVPR2	CRB1						POC1B		PYCR1
ADH5	AXIN1	CRB2						POLG		PYROXD1
ADH6	AXIN2	CREBBP						POMGNT1		RAB23
ADH7	AXL	CRELD1						POMT1		RAB33B
ADHFE1	B2M	CRIPT						POMT2		RAD21
ADI1	B3GALNT1	CRPPA						PORCN		RASGRP2
ADIG	B3GALNT2	CRX						PPT1		RBBP8
ADIPOQ	B3GALT6	CRYAA						PQBP1		RBM8A
ADIPOQ-AS1	B3GAT3	CRYAB						PRCD		RBPJ
ADIPOR1	B3GLCT	CRYBA1						PRDM13		RECQL4
ADIPOR2	B4GALNT1	CRYBB1						PRDM5		RFLNA
ADIRF	B4GALNT2	CRYBB2						PROM1		RIGI
ADIRF-AS1	B4GALT1	CRYBB3						PRPF3		RINT1
ADK	B4GALT7	CRYGC						PRPF31		RIPPLY2
ADM	B4GAT1	CRYGD						PRPF4		RMP64
ADM2	B9D1	CSF1R						PRPF8		RMRP
ADM5	B9D2	CSNK2A1						PRPH2		RNU12
ADNP	BAAT	CSNK2B						PRPS1		RNU4ATAC
ADNP2	BACH2	CSPP1						PRR12		ROR2
ADNP-AS1	BAG3	CSTA						PRSS56		RPGRIP1L
ADO	BAG5	CSTB						PTCH1		RPL13
ADORA1	BANF1	CTBP1						PTEN		RSPO2
ADORA2A	BAP1	CTC1						PUF60		RSPRY1
ADORA2A-AS1	BARD1	CTCF						PXDN		RUNX2
ADORA2B	BAX	CTDP1						RAB18		RYR1
ADORA3	BAZ2B	CTNNA2						RAB28		SALL1
ADPGK	BBIP1	CTNNB1						RAB3GAP1		SALL4
ADPGK-AS1	BBS1	CTNND1						RAB3GAP2		SBDS
ADPRH	BBS10	CTNND2						RARB		SCN4A
ADPRHL1	BBS12	CTNS						RAX		SCUBE3
ADPRM	BBS2	CTR9						RAX2		SEC23A
ADPRS	BBS4	CTSA						RB1		SEC24D
ADRA1A	BBS5	CTSD						RBP3		SELENON
ADRA1B	BBS7	CTSK						RBP4		SERPINF1
ADRA1D	BBS9	CTU2						RCBTB1		SERPINH1
ADRA2A	BCAM	CUL3						RD3		SETD2
ADRA2B	BCAP31	CUL4B						RDH12		SF3B4
ADRA2C	BCAS3	CUL7						RDH5		SFRP4
ADRB1	BCAT2	CUX2						RECQL4		SGK3
ADRB2	BCHE	CWC27						REEP6		SGMS2
ADRB3	BCKDHA	CWF19L1						RGS9		SGSH
ADRM1	BCKDHB	CYB5R3						RGS9BP		SH3BP2
ADSL	BCKDK	CYC1						RHO		SH3PXD2B
ADSS1	BCL10	CYFIP2						RIMS2		SHH
ADSS2	BCL11A	CYP1B1						RLBP1		SHOX
ADTRP	BCL11B	CYP27A1						ROBO3		SIK3
AEBP1	BCL2	CYP2U1						RP1		SIX1
AEBP2	BCL6	DAG1						RP1L1		SIX2
AEN	BCOR	DARS1						RP2		SKI
AFAP1	BCORL1	DARS2						RP9		SLC10A7
AFAP1-AS1	BCR	DAW1						RPE65		SLC17A5
AFAP1L1	BCS1L	DBT						RPGR		SLC25A24
AFAP1L2	BEAN1	DCC						RPGRIP1		SLC26A2
AFDN	BEST1	DCDC2						RPGRIP1L		SLC29A3
AFDN-DT	BET1	DCHS1						RPIA		SLC34A3
AFF1	BFSP1	DCX						RRAGA		SLC35B2
AFF1-AS1	BFSP2	DDB1						RS1		SLC35D1
AFF2	BGN	DDB2						RTN4IP1		SLC39A13
AFF3	BHLHA9	DDC						SAG		SLC4A2
AFF4	BHLHE22	DDHD1						SALL4		SLCO2A1
AFG1L	BICC1	DDHD2						SAMD11		SLCO5A1
AFG3L1P	BICD2	DDOST						SBF2		SMAD2
AFG3L2	BICRA	DDR2						SC5D		SMAD3
AFM	BIN1	DDX11						SCAPER		SMAD4
AFMID	BIRC3	DDX17						SCO2		SMAD6
AFP	BLK	DDX23						SDCCAG8		SMARCA4
AFTPH	BLM	DDX3X						SH3PXD2B		SMARCAL1
AFTPH-DT	BLNK	DDX59						SHH		SMARCB1
AGA	BLOC1S1	DDX6						SIL1		SMARCE1
AGAP1	BLOC1S3	DEAF1						SIX3		SMC1A
AGAP10P	BLOC1S5	DEGS1						SIX6		SMC3
AGAP11	BLOC1S6	DENND5A						SLC24A1		SMCHD1
AGAP12P	BLTP1	DEPDC5						SLC24A5		SMO
AGAP13P	BLVRA	DHCR24						SLC25A46		SMS
AGAP14P	BMP1	DHCR7						SLC2A1		SNRPB
AGAP1-IT1	BMP15	DHDDS						SLC33A1		SNX10
AGAP2	BMP2	DHFR						SLC38A8		SOST
AGAP2-AS1	BMP4	DHODH						SLC39A5		SOX9
AGAP3	BMP6	DHPS						SLC45A2		SP7
AGAP4	BMP7	DHTKD1						SLC4A11		SPARC
AGAP5	BMPER	DHX30						SLC4A4		SPECC1L
AGAP6	BMPR1A	DHX9						SLC52A2		SPEG
AGAP7P	BMPR1B	DIP2C						SLC7A14		SQSTM1
AGAP9	BMPR2	DIS3L2						SLITRK6		SRP54
AGBL1	BNC1	DKC1						SMCHD1		STAC3
AGBL1-AS1	BNC2	DLAT						SMOC1		STIM1
AGBL2	BOLA3	DLD						SNRNP200		SULF1
AGBL3	BORCS8	DLG3						SOX10		SUMF1
AGBL4	BPGM	DLG4						SOX2		SUZ12
AGBL4-AS1	BPNT2	DLL1						SPAST		TAB2
AGBL4-IT1	BPTF	DLL3						SPATA7		TBC1D24
AGBL5	BRAF	DLL4						SPG7		TBCE
AGBL5-AS1	BRAT1	DMD						SPINT2		TBX15
AGER	BRCA1	DMP1						SRD5A3		TBX3
AGFG1	BRCA2	DMPK						STN1		TBX4
AGFG2	BRD4	DNAAF11						STRA6		TBX5
AGGF1	BRF1	DNAAF19						STS		TBX6
AGK	BRF2	DNAAF3						SUOX		TBXAS1
AGL	BRIP1	DNAAF4						TACSTD2		TCF12
AGMAT	BRPF1	DNAAF5						TBC1D20		TCIRG1
AGMO	BRSK2	DNAAF6						TCF4		TCOF1
AGO1	BRWD1	DNAH5						TCTN1		TCTN3
AGO2	BRWD3	DNAH9						TCTN2		TENT5A
AGO3	BSCL2	DNAJC12						TDRD7		TFAP2B
AGO4	BSN	DNM1						TEK		TGDS
AGPAT1	BSND	DNM1L						TENM3		TGFB1
AGPAT2	BTD	DNMT3A						TFAP2A		TGFB2
AGPAT3	BTG4	DNMT3B						TGFBI		TGFB3
AGPAT4	BTK	DOCK6						TIMM8A		TGFBR1
AGPAT4-IT1	BUB1	DOCK7						TIMP3		TGFBR2
AGPAT5	BUB1B	DOCK8						TINF2		THPO
AGPS	BUB3	DOHH						TMEM126A		TMCO1
AGR2	BUD13	DOLK						TMEM138		TMEM165
AGR3	C10orf71	DOT1L						TMEM216		TMEM216
AGRN	C12orf57	DPAGT1						TMEM231		TMEM38B
AGRP	C14orf39	DPF2						TMEM237		TMEM53
AGT	C19orf12	DPH5						TMEM67		TMEM67
AGTPBP1	C19orf44	DPM1						TMEM70		TNFRSF11A
AGTR1	C1GALT1C1	DPM3						TMEM98		TNFRSF11B
AGTR2	C1QA	DPYSL5						TOPORS		TNFSF11
AGTRAP	C1QB	DRC1						TP63		TNNT1
AGXT	C1QBP	DRC2						TPP1		TONSL
AGXT2	C1QC	DRC4						TRAF3IP1		TOP2B
AHCTF1	C1QTNF5	DSG1						TRAPPC11		TP63
AHCTF1P1	C1R	DSP						TREX1		TPM2
AHCY	C1S	DSPP						TRNT1		TPM3
AHCYL1	C2	DSTYK						TRPM1		TRAF3IP1
AHCYL2	C2CD3	DVL1						TSC1		TRAF7
AHDC1	C2orf69	DVL3						TSC2		TRAIP
AHI1	C3	DYM						TSPAN12		TRAPPC2
AHI1-DT	C3orf52	DYNC1H1						TTC8		TREM2
AHNAK	C4A	DYNC1I2						TTLL5		TRIP11
AHNAK2	C4B	DYNC2H1						TUBB2B		TRPS1
AHR	C5	DYNC2I1						TUBB3		TRPV4
AHRR	C6	DYNC2I2						TUBGCP4		TRPV6
AHSA1	C7	DYNC2LI1						TUBGCP6		TTC21B
AHSA2P	C8A	DYRK1A						TULP1		TTN
AHSG	C8B	EBF3						TYR		TWIST1
AHSP	C8G	EBP						TYRP1		TXNL4A
AICDA	C9	ECEL1						UBE3B		TYROBP
AIDA	C9orf72	ECHS1						UBIAD1		UBA2
AIF1	CA12	ECM1						UNC45B		UFSP2
AIF1L	CA2	EDA						USH1C		VAC14
AIFM1	CA4	EDAR						USH1G		VCP
AIFM2	CA5A	EDEM3						USH2A		VDR
AIFM3	CA8	EDN1						USP45		VPS33A
AIG1	CABIN1	EDNRA						VCAN		WDR19
AIM2	CABP2	EDNRB						VHL		WDR35
AIMP1	CABP4	EED						VIM		WNT1
AIMP2	CACHD1	EEF1A2						VLDLR		WNT10B
AIP	CACNA1A	EFEMP2						VPS13B		WNT3
AIPL1	CACNA1B	EFNB1						VSX2		WNT5A
AIRE	CACNA1C	EFTUD2						WDPCP		WNT6
AIRN	CACNA1D	EGR2						WDR19		WNT7A
AJAP1	CACNA1E	EHMT1						WFS1		XRCC4
AJM1	CACNA1F	EIF2AK2						WHRN		XYLT1
AJUBA	CACNA1G	EIF2AK3						WNT3		XYLT2
AK1	CACNA1H	EIF2B4						WRN		ZIC1
AK2	CACNA1I	EIF2B5						XYLT2		ZIC3
AK3	CACNA1S	EIF2S3						YAP1		ZMPSTE24
AK4	CACNA2D1	EIF3F						ZEB1		ZNF462
AK5	CACNA2D2	EIF4A2						ZEB2		ZSWIM6
AK6	CACNA2D4	EIF4A3						ZNF408
AK7	CACNB2	EIF5A						ZNF423
AK8	CACNB4	ELAC2						ZNF469
AK9	CAD	ELMO2
AKAIN1	CADM3	ELN
AKAP1	CALM1	ELOVL4
AKAP10	CALM2	EMC1
AKAP11	CALM3	EMC10
AKAP12	CALR	EMG1
AKAP13	CAMK2A	ENPP1
AKAP14	CAMK2B	EOGT
AKAP17A	CAMK2D	EP300
AKAP17BP	CAMK2G	EPB41L3
AKAP3	CAMK4	EPCAM
AKAP4	CAMSAP1	EPG5
AKAP5	CAMTA1	EPRS1
AKAP6	CANT1	ERBB3
AKAP7	CAP2	ERCC1
AKAP8	CAPN1	ERCC2
AKAP8L	CAPN10	ERCC3
AKAP9	CAPN15	ERCC4
AKIP1	CAPN3	ERCC5
AKIRIN1	CAPN5	ERCC6
AKIRIN2	CAPNS1	ERCC6L2
AKNA	CAPRIN1	ERCC8
AKNAD1	CAPZA2	ERF
AKR1A1	CARD11	ERI1
AKR1B1	CARD14	ESAM
AKR1B10	CARD9	ESCO2
AKR1B15	CARMIL2	ETFA
AKR1C1	CARS1	ETFB
AKR1C2	CARS2	ETFDH
AKR1C3	CASK	ETHE1
AKR1C4	CASP1	EVC
AKR1C6P	CASP10	EVC2
AKR1C8	CASP14	EXOSC3
AKR1D1	CASP2	EXOSC8
AKR1E2	CASP3	EXOSC9
AKR7A2	CASP8	EXPH5
AKR7A2P1	CASQ1	EXT1
AKR7A3	CASQ2	EXT2
AKR7L	CASR	EXTL3
AKT1	CAST	EYA1
AKT1S1	CASZ1	EZH1
AKT2	CAT	EZH2
AKT3	CATSPER1	FAH
AKT3-IT1	CAV1	FAM111A
AKTIP	CAV3	FAM149B1
ALAD	CAVIN1	FAM161A
ALAS1	CAVIN4	FAM177A1
ALAS2	CBFB	FAM20A
ALB	CBL	FAM20C
ALCAM	CBLB	FANCA
ALDH16A1	CBLIF	FANCB
ALDH18A1	CBS	FANCC
ALDH1A1	CBX1	FANCD2
ALDH1A2	CBY1	FANCE
ALDH1A2-AS1	CC2D1A	FANCF
ALDH1A3	CC2D2A	FANCG
ALDH1A3-AS1	CCBE1	FANCI
ALDH1B1	CCDC134	FANCL
ALDH1L1	CCDC146	FANCM
ALDH1L1-AS1	CCDC174	FAR1
ALDH1L1-AS2	CCDC22	FARS2
ALDH1L2	CCDC32	FASTKD5
ALDH2	CCDC34	FAT4
ALDH3A1	CCDC39	FBN1
ALDH3A2	CCDC40	FBN2
ALDH3B1	CCDC47	FBP1
ALDH3B2	CCDC50	FBXL4
ALDH4A1	CCDC6	FBXO11
ALDH5A1	CCDC78	FBXO28
ALDH6A1	CCDC8	FBXW11
ALDH7A1	CCDC82	FBXW7
ALDH8A1	CCDC88A	FCSK
ALDH9A1	CCDC88C	FDXR
ALDOA	CCIN	FEM1B
ALDOB	CCL2	FEZF1
ALDOC	CCL5	FEZF2
ALG1	CCM2	FGD1
ALG10	CCN2	FGF10
ALG10B	CCN6	FGF12
ALG11	CCNB3	FGF13
ALG12	CCND1	FGF14
ALG13	CCND2	FGF3
ALG14	CCNF	FGF9
ALG14-AS1	CCNO	FGFR1
ALG1L	CCNQ	FGFR2
ALG1L2	CCR2	FGFR3
ALG1L9P	CCR5	FH
ALG2	CCT3	FHL1
ALG3	CCT5	FIBP
ALG5	CCT6A	FIG4
ALG6	CD14	FILIP1
ALG8	CD151	FKBP10
ALG9	CD164	FKBP14
ALK	CD19	FKRP
ALKAL1	CD244	FKTN
ALKAL2	CD247	FLAD1
ALKBH1	CD27	FLNA
ALKBH2	CD2AP	FLNB
ALKBH3	CD320	FLT4
ALKBH3-AS1	CD36	FLVCR1
ALKBH4	CD3D	FLVCR2
ALKBH5	CD3E	FMN2
ALKBH6	CD3G	FMR1
ALKBH7	CD4	FN1
ALKBH8	CD40	FOLR1
ALLC	CD40LG	FOSL2
ALMS1	CD46	FOXC1
ALMS1-IT1	CD55	FOXC2
ALMS1P1	CD59	FOXE1
ALOX12	CD70	FOXE3
ALOX12-AS1	CD79A	FOXF1
ALOX12B	CD79B	FOXG1
ALOX12P2	CD81	FOXJ1
ALOX15	CD8A	FOXL2
ALOX15B	CD96	FOXN1
ALOX15P1	CDAN1	FOXP1
ALOX5	CDC14A	FOXP2
ALOX5AP	CDC20	FOXP3
ALOXE3	CDC23	FOXP4
ALPG	CDC42	FOXRED1
ALPI	CDC42BPB	FRA10AC1
ALPK1	CDC45	FRAS1
ALPK2	CDC6	FREM1
ALPK3	CDC73	FREM2
ALPL	CDCA7	FRMD5
ALPP	CDCA8	FRMD7
ALS2	CDH1	FRMPD4
ALS2CL	CDH11	FRRS1L
ALX1	CDH15	FRYL
ALX3	CDH2	FTCD
ALX4	CDH23	FTL
ALYREF	CDH3	FTSJ1
AMACR	CDHR1	FUCA1
AMBN	CDIN1	FUT8
AMBP	CDK10	FXN
AMBRA1	CDK13	FXR1
AMD1	CDK16	FYCO1
AMDHD1	CDK19	FZD5
AMDHD2	CDK4	FZD6
AMELX	CDK5RAP2	FZR1
AMELY	CDK6	GAA
AMER1	CDK8	GABBR1
AMER2	CDK9	GABBR2
AMER3	CDKL5	GABRA1
AMFR	CDKN1B	GABRA2
AMH	CDKN1C	GABRB2
AMHR2	CDKN2A	GABRB3
AMIGO1	CDKN2B	GABRD
AMIGO2	CDON	GABRG2
AMIGO3	CDSN	GALC
AMMECR1	CDT1	GALE
AMMECR1L	CDX1	GALK1
AMN	CDX2	GALNS
AMN1	CEACAM16	GALT
AMOT	CEBPA	GAMT
AMOTL1	CEBPE	GAN
AMOTL2	CEL	GAS2L2
AMPD1	CELA2A	GATA2
AMPD2	CELA3B	GATA3
AMPD3	CELF2	GATA4
AMPH	CELF4	GATA6
AMT	CELSR1	GATAD2B
AMTN	CELSR2	GATM
AMY1A	CELSR3	GBA1
AMY1B	CEMIP	GBA2
AMY1C	CENPE	GBE1
AMY2A	CENPF	GCDH
AMY2B	CEP104	GCH1
AMZ1	CEP112	GCSH
AMZ2	CEP120	GDF1
AMZ2P1	CEP135	GDF11
ANAPC1	CEP152	GDF5
ANAPC10	CEP164	GDF6
ANAPC11	CEP19	GEMIN4
ANAPC13	CEP250	GEMIN5
ANAPC15	CEP290	GFAP
ANAPC16	CEP295	GFER
ANAPC1P1	CEP41	GFM1
ANAPC1P2	CEP55	GHR
ANAPC1P4	CEP57	GIGYF1
ANAPC1P6	CEP63	GJA1
ANAPC2	CEP76	GJA3
ANAPC4	CEP78	GJA8
ANAPC5	CEP83	GJB3
ANAPC7	CEP85L	GJC2
ANG	CERKL	GK
ANGEL1	CERS1	GLB1
ANGEL2	CERS3	GLDC
ANGPT1	CERT1	GLDN
ANGPT2	CES1	GLE1
ANGPT4	CETP	GLI2
ANGPTL1	CFAP20	GLI3
ANGPTL2	CFAP221	GLIS2
ANGPTL3	CFAP251	GLIS3
ANGPTL4	CFAP298	GLMN
ANGPTL5	CFAP300	GLRA1
ANGPTL6	CFAP410	GLRB
ANGPTL7	CFAP418	GLUD1
ANGPTL8	CFAP43	GLUL
ANHX	CFAP44	GM2A
ANK1	CFAP45	GMNN
ANK2	CFAP47	GMPPA
ANK3	CFAP52	GMPPB
ANKAR	CFAP53	GNA11
ANKDD1A	CFAP54	GNA14
ANKDD1B	CFAP57	GNAI1
ANKEF1	CFAP58	GNAI3
ANKFN1	CFAP61	GNAO1
ANKFY1	CFAP65	GNAQ
ANKH	CFAP69	GNAS
ANKHD1	CFAP74	GNB1
ANKHD1-EIF4EBP3	CFAP91	GNB2
ANKIB1	CFB	GNB5
ANKK1	CFC1	GNPAT
ANKLE1	CFD	GNPTAB
ANKLE2	CFH	GNPTG
ANKMY1	CFHR1	GNS
ANKMY2	CFHR2	GOLGA2
ANKRA2	CFHR3	GORAB
ANKRD1	CFHR4	GOT2
ANKRD10	CFHR5	GPAA1
ANKRD11	CFI	GPC3
ANKRD12	CFL2	GPC4
ANKRD13A	CFP	GPC6
ANKRD13B	CFTR	GPSM2
ANKRD13C	CHAF1A	GPX4
ANKRD13D	CHAMP1	GREB1L
ANKRD16	CHASERR	GRHL2
ANKRD17	CHAT	GRHL3
ANKRD18A	CHCHD10	GRIA1
ANKRD18B	CHCHD2	GRIA2
ANKRD18CP	CHD1	GRIA3
ANKRD18DP	CHD1L	GRID2
ANKRD19P	CHD2	GRIK2
ANKRD2	CHD3	GRIN1
ANKRD20A1	CHD4	GRIN2A
ANKRD20A11P	CHD5	GRIN2B
ANKRD20A12P	CHD7	GRIN2D
ANKRD20A19P	CHD8	GRM1
ANKRD20A4-ANKRD20A20P	CHEK1	GRM6
ANKRD20A5P	CHEK2	GRM7
ANKRD20A8P	CHKA	GSC
ANKRD20A9P	CHKB	GSPT2
ANKRD22	CHM	GTF2E2
ANKRD23	CHMP1A	GTF2H5
ANKRD24	CHMP2B	GTF3C5
ANKRD26	CHMP4B	GTPBP1
ANKRD26P1	CHN1	GTPBP2
ANKRD26P3	CHP1	GTPBP3
ANKRD27	CHRDL1	GUCY2C
ANKRD28	CHRM3	GUSB
ANKRD29	CHRNA1	GZF1
ANKRD30A	CHRNA2	H1-4
ANKRD30B	CHRNA3	H3-3A
ANKRD30BL	CHRNA4	H3-3B
ANKRD30BP2	CHRNB1	H4C11
ANKRD30BP3	CHRNB2	H4C3
ANKRD31	CHRND	HAAO
ANKRD33	CHRNE	HACD1
ANKRD33B	CHRNG	HACE1
ANKRD34A	CHST14	HADH
ANKRD34B	CHST3	HADHA
ANKRD34C	CHST6	HAX1
ANKRD34C-AS1	CHSY1	HCCS
ANKRD35	CHUK	HCFC1
ANKRD36	CIAO1	HCN1
ANKRD36B	CIB1	HDAC3
ANKRD36BP1	CIB2	HDAC4
ANKRD36BP2	CIC	HDAC8
ANKRD36C	CIITA	HECTD4
ANKRD37	CILK1	HECW2
ANKRD39	CIROP	HERC1
ANKRD40	CIROZ	HERC2
ANKRD40CL	CISD2	HESX1
ANKRD42	CIT	HEXA
ANKRD42-DT	CITED2	HEXB
ANKRD44	CKAP2L	HGSNAT
ANKRD44-AS1	CLASP1	HIBCH
ANKRD44-IT1	CLCC1	HINT1
ANKRD45	CLCF1	HIVEP2
ANKRD46	CLCN1	HK1
ANKRD49	CLCN2	HLCS
ANKRD50	CLCN3	HMGB1
ANKRD52	CLCN4	HMGCL
ANKRD53	CLCN5	HMGCR
ANKRD54	CLCN6	HMGCS2
ANKRD55	CLCN7	HMX1
ANKRD6	CLCNKA	HNF1B
ANKRD60	CLCNKB	HNF4A
ANKRD61	CLDN1	HNRNPA2B1
ANKRD62	CLDN10	HNRNPD
ANKRD62P1-PARP4P3	CLDN11	HNRNPH1
ANKRD63	CLDN14	HNRNPH2
ANKRD65	CLDN16	HNRNPK
ANKRD66	CLDN19	HNRNPR
ANKRD7	CLDN5	HNRNPU
ANKRD9	CLDN9	HOXA1
ANKS1A	CLEC16A	HOXA13
ANKS1B	CLEC3B	HOXB1
ANKS3	CLEC7A	HOXC13
ANKS4B	CLMP	HOXD13
ANKS6	CLN3	HPD
ANKUB1	CLN5	HPDL
ANKZF1	CLN6	HPGD
ANLN	CLN8	HPRT1
ANO1	CLP1	HPS1
ANO10	CLPB	HPSE2
ANO2	CLPP	HR
ANO3	CLRN1	HRAS
ANO3-AS1	CLRN2	HS2ST1
ANO4	CLTC	HSD17B10
ANO5	CLU	HSD17B4
ANO6	CLUAP1	HSD3B7
ANO7	CLXN	HSF4
ANO8	CMPK2	HSPD1
ANO9	CNBP	HSPG2
ANOS1	CNGA1	HUWE1
ANP32A	CNGA3	HYAL1
ANP32A-IT1	CNGB1	HYAL2
ANP32AP1	CNGB3	HYCC1
ANP32B	CNKSR1	HYDIN
ANP32D	CNKSR2	HYLS1
ANP32E	CNNM2	IARS1
ANPEP	CNNM4	IDS
ANTKMT	CNOT1	IDUA
ANTXR1	CNOT2	IER3IP1
ANTXR2	CNOT3	IFIH1
ANTXRL	CNOT9	IFITM5
ANTXRLP1	CNP	IFT122
ANXA1	CNPY3	IFT140
ANXA10	CNTN1	IFT172
ANXA11	CNTN2	IFT43
ANXA13	CNTNAP1	IFT74
ANXA2	CNTNAP2	IFT80
ANXA2P1	COA5	IGF1
ANXA2P2	COA6	IGF1R
ANXA2P3	COA7	IGF2
ANXA2R	COA8	IGFBP7
ANXA2R-AS1	COASY	IGHMBP2
ANXA2R-OT1	COCH	IGSF1
ANXA3	COG1	IHH
ANXA4	COG2	IKBKG
ANXA5	COG3	IL11RA
ANXA6	COG4	IL1RAPL1
ANXA7	COG5	INPP5E
ANXA8	COG6	INPP5K
ANXA8L1	COG7	INPPL1
ANXA9	COG8	INTS1
AOAH	COL10A1	INTS11
AOAH-IT1	COL11A1	IPO8
AOC1	COL11A2	IQSEC1
AOC2	COL12A1	IQSEC2
AOC3	COL13A1	IREB2
AOC4P	COL17A1	IRF2BPL
AOPEP	COL18A1	IRF6
AOX1	COL1A1	IRX5
AOX3P-AOX2P	COL1A2	ITCH
AP1AR	COL25A1	ITGA3
AP1B1	COL27A1	ITGA7
AP1B1P1	COL2A1	ITGA8
AP1G1	COL3A1	ITPR1
AP1G2	COL4A1	IVD
AP1G2-AS1	COL4A2	JAG1
AP1M1	COL4A3	JAG2
AP1M2	COL4A4	JAGN1
AP1S1	COL4A5	JAK3
AP1S2	COL4A6	JAM3
AP1S3	COL5A1	JARID2
AP2A1	COL5A2	JPH1
AP2A2	COL6A1	KANSL1
AP2B1	COL6A2	KARS1
AP2M1	COL6A3	KAT5
AP2S1	COL7A1	KAT6A
AP3B1	COL8A2	KAT6B
AP3B2	COL9A1	KATNB1
AP3D1	COL9A2	KBTBD13
AP3M1	COL9A3	KCNA2
AP3M2	COLEC10	KCNB1
AP3S1	COLEC11	KCNC1
AP3S2	COLGALT1	KCNC3
AP4B1	COLQ	KCND2
AP4B1-AS1	COMP	KCND3
AP4E1	COPA	KCNE1
AP4M1	COPB1	KCNH1
AP4S1	COPB2	KCNH5
AP5B1	COQ2	KCNJ10
AP5M1	COQ4	KCNJ11
AP5S1	COQ6	KCNJ6
AP5Z1	COQ7	KCNJ8
APAF1	COQ8A	KCNK3
APBA1	COQ8B	KCNMA1
APBA2	COQ9	KCNN2
APBA3	CORIN	KCNN3
APBB1	CORO1A	KCNQ1
APBB1IP	COX10	KCNQ2
APBB2	COX11	KCNQ3
APBB3	COX14	KCNQ5
APC	COX15	KCNT1
APC2	COX16	KCTD7
APCDD1	COX20	KDELR2
APCDD1L	COX4I1	KDM1A
APCDD1L-DT	COX4I2	KDM2B
APCS	COX5A	KDM3B
APEH	COX6A1	KDM4B
APELA	COX6A2	KDM5B
APEX1	COX6B1	KDM5C
APEX2	COX7B	KDM6A
APH1A	CP	KDM6B
APH1B	CPA1	KIAA0586
API5	CPA6	KIDINS220
APIP	CPAMD8	KIF11
APLF	CPAP	KIF14
APLN	CPB1	KIF1A
APLNR	CPE	KIF22
APLP1	CPLANE1	KIF2A
APLP2	CPLX1	KIF5A
APMAP	CPN1	KIF5B
APOA1	CPOX	KIF5C
APOA1-AS	CPS1	KIF7
APOA2	CPSF1	KIFBP
APOA4	CPSF3	KIT
APOA5	CPT1A	KLF1
APOB	CPT1C	KLF7
APOBEC1	CPT2	KLHL20
APOBEC2	CR2	KLHL40
APOBEC3A	CRADD	KLHL7
APOBEC3B	CRB1	KMT2A
APOBEC3B-AS1	CRB2	KMT2B
APOBEC3C	CRBN	KMT2C
APOBEC3D	CREB1	KMT2D
APOBEC3F	CREB3L1	KMT2E
APOBEC3G	CREB3L2	KMT5B
APOBEC3H	CREB3L3	KPTN
APOBEC4	CREBBP	KRAS
APOBR	CRELD1	KRIT1
APOC1	CRIM1	KRT74
APOC1P1	CRIPT	L1CAM
APOC2	CRLF1	L2HGDH
APOC3	CRLS1	LAMA1
APOC4	CRMP1	LAMA2
APOC4-APOC2	CRNKL1	LAMB1
APOD	CRPPA	LAMC3
APOE	CRTAP	LAMP2
APOF	CRTC1	LARGE1
APOH	CRX	LARP7
APOL1	CRY1	LARS2
APOL2	CRYAA	LBR
APOL3	CRYAB	LEF1
APOL4	CRYBA1	LEMD2
APOL5	CRYBA4	LEMD3
APOL6	CRYBB1	LETM1
APOLD1	CRYBB2	LFNG
APOM	CRYBB3	LGI4
APOO	CRYGB	LHX2
APOOL	CRYGC	LHX3
APOOP5	CRYGD	LHX4
APP	CRYGS	LIAS
APPBP2	CRYM	LIFR
APPL1	CSDE1	LIG4
APPL2	CSF1R	LINGO1
APRG1	CSF2RA	LINS1
APRT	CSF2RB	LIPN
APTR	CSF3R	LIPT1
APTX	CSGALNACT1	LIPT2
AQP1	CSMD1	LMBRD1
AQP10	CSNK1D	LMNA
AQP11	CSNK1G1	LMNB1
AQP12A	CSNK2A1	LMNB2
AQP12B	CSNK2B	LMOD2
AQP2	CSPP1	LMOD3
AQP3	CSRP3	LMX1B
AQP4	CST3	LNPK
AQP4-AS1	CST6	LONP1
AQP5	CSTA	LRAT
AQP5-AS1	CSTB	LRBA
AQP6	CTBP1	LRIG2
AQP7	CTC1	LRIT3
AQP7P1	CTCF	LRP2
AQP7P3	CTDP1	LRP4
AQP8	CTH	LRP5
AQP9	CTHRC1	LRPAP1
AQR	CTLA4	LRPPRC
AR	CTNNA1	LRRC56
ARAF	CTNNA2	LTBP1
ARAP1	CTNNA3	LTBP2
ARAP1-AS2	CTNNB1	LTBP3
ARAP2	CTNND1	LYSET
ARAP3	CTNND2	LYST
ARC	CTNS	LZTR1
ARCN1	CTPS1	MAB21L1
AREG	CTR9	MAB21L2
AREL1	CTRC	MACF1
ARF1	CTSA	MADD
ARF3	CTSC	MAF
ARF4	CTSD	MAFB
ARF4-AS1	CTSF	MAGEL2
ARF5	CTSK	MAMLD1
ARF6	CTU2	MAN1B1
ARFGAP1	CUBN	MAN2B1
ARFGAP2	CUL3	MAN2C1
ARFGAP3	CUL4B	MANBA
ARFGEF1	CUL7	MAOA
ARFGEF1-DT	CUX1	MAP2K1
ARFGEF2	CUX2	MAP2K2
ARFGEF3	CWC27	MAP3K1
ARFIP1	CWF19L1	MAP3K7
ARFIP2	CXCL8	MAP4K4
ARFRP1	CXCR1	MAPK1
ARG1	CXCR2	MAPK8IP3
ARG2	CXCR4	MAPKAPK5
ARGFX	CYB561	MAPRE2
ARGFXP2	CYB5A	MASP1
ARGLU1	CYB5R3	MAST1
ARHGAP1	CYBA	MAST3
ARHGAP10	CYBB	MAT1A
ARHGAP11A	CYBC1	MATN3
ARHGAP11A-DT	CYBRD1	MBD5
ARHGAP11A-SCG5	CYC1	MBOAT7
ARHGAP11B	CYCS	MC2R
ARHGAP11B-DT	CYFIP2	MCCC1
ARHGAP12	CYLC1	MCCC2
ARHGAP15	CYLD	MCEE
ARHGAP17	CYP11A1	MCOLN1
ARHGAP18	CYP11B1	MCPH1
ARHGAP19	CYP11B2	MDH2
ARHGAP19-SLIT1	CYP17A1	MECOM
ARHGAP20	CYP19A1	MECP2
ARHGAP21	CYP1B1	MECR
ARHGAP22	CYP21A2	MED11
ARHGAP22-IT1	CYP24A1	MED12
ARHGAP23	CYP26B1	MED13
ARHGAP24	CYP26C1	MED13L
ARHGAP25	CYP27A1	MED17
ARHGAP26	CYP27B1	MED25
ARHGAP26-AS1	CYP2A6	MED27
ARHGAP26-IT1	CYP2B6	MEF2C
ARHGAP27	CYP2C19	MEGF10
ARHGAP27P1	CYP2C9	MEGF8
ARHGAP27P1-BPTFP1-KPNA2P3	CYP2D6	MEIS2
ARHGAP27P2	CYP2R1	MEOX1
ARHGAP28	CYP2U1	MESD
ARHGAP28-AS1	CYP3A4	MESP2
ARHGAP29	CYP3A5	METTL23
ARHGAP30	CYP4F2	METTL5
ARHGAP31	CYP4F22	MFF
ARHGAP31-AS1	CYP4V2	MFN2
ARHGAP32	CYP51A1	MFRP
ARHGAP33	CYP7B1	MFSD2A
ARHGAP35	D2HGDH	MFSD8
ARHGAP36	DAAM2	MGAT2
ARHGAP39	DAB1	MGP
ARHGAP4	DACT1	MICU1
ARHGAP40	DAG1	MID1
ARHGAP42	DAGLA	MIR140
ARHGAP42-AS1	DAND5	MIR17HG
ARHGAP44	DAO	MIR184
ARHGAP44-AS1	DAP3	MITF
ARHGAP45	DARS1	MKKS
ARHGAP5	DARS2	MKS1
ARHGAP5-AS1	DAW1	MLC1
ARHGAP6	DBH	MLYCD
ARHGAP8	DBR1	MMAA
ARHGAP9	DBT	MMAB
ARHGDIA	DCAF17	MMACHC
ARHGDIB	DCC	MMADHC
ARHGDIG	DCDC2	MMGT1
ARHGEF1	DCHS1	MMP13
ARHGEF10	DCLRE1B	MMP21
ARHGEF10L	DCLRE1C	MMUT
ARHGEF11	DCN	MN1
ARHGEF12	DCPS	MNX1
ARHGEF15	DCT	MOCS1
ARHGEF16	DCTN1	MOCS2
ARHGEF17	DCX	MOGS
ARHGEF17-AS1	DCXR	MORC2
ARHGEF18	DDB1	MPDU1
ARHGEF19	DDB2	MPI
ARHGEF2	DDC	MPLKIP
ARHGEF25	DDHD1	MPV17
ARHGEF26	DDHD2	MPZ
ARHGEF26-AS1	DDIT3	MRAS
ARHGEF28	DDOST	MRE11
ARHGEF3	DDR2	MRPS2
ARHGEF33	DDRGK1	MRPS22
ARHGEF34P	DDX11	MRPS34
ARHGEF35	DDX17	MSL2
ARHGEF35-AS1	DDX23	MSL3
ARHGEF37	DDX24	MSX1
ARHGEF38	DDX39B	MSX2
ARHGEF38-IT1	DDX3X	MTFMT
ARHGEF39	DDX3Y	MTHFR
ARHGEF3-AS1	DDX41	MTM1
ARHGEF4	DDX53	MTO1
ARHGEF40	DDX59	MTOR
ARHGEF5	DDX6	MTR
ARHGEF6	DEAF1	MTRFR
ARHGEF7	DEF6	MTRR
ARHGEF7-AS1	DEGS1	MTSS2
ARHGEF7-AS2	DENND5A	MYBPC1
ARHGEF9	DENND5B	MYCN
ARHGEF9-IT1	DEPDC5	MYF5
ARID1A	DES	MYH10
ARID1B	DGAT1	MYH3
ARID2	DGCR8	MYH8
ARID3A	DGKE	MYH9
ARID3B	DGUOK	MYL11
ARID3C	DHCR24	MYLK
ARID4A	DHCR7	MYO18B
ARID4B	DHDDS	MYO5A
ARID5A	DHFR	MYO5B
ARID5B	DHH	MYO7A
ARIH1	DHODH	MYOCD
ARIH2	DHPS	MYPN
ARIH2OS	DHRSX	MYRF
ARL1	DHTKD1	MYT1L
ARL10	DHX16	NAA10
ARL11	DHX30	NAA15
ARL13A	DHX37	NACC1
ARL13B	DHX38	NADSYN1
ARL14	DHX9	NAE1
ARL14EP	DIABLO	NAGA
ARL14EPL	DIAPH1	NAGLU
ARL15	DIAPH3	NAGS
ARL16	DICER1	NALCN
ARL17A	DIO1	NANS
ARL17B	DIP2B	NAPB
ARL2	DIP2C	NARS1
ARL2BP	DIRC3	NARS2
ARL2-SNX15	DIS3L2	NAXD
ARL3	DISC1	NAXE
ARL4A	DISP1	NBAS
ARL4C	DKC1	NBEA
ARL4D	DLAT	NBN
ARL5A	DLC1	NCAPG2
ARL5B	DLD	NCDN
ARL5C	DLG2	NDE1
ARL6	DLG3	NDNF
ARL6IP1	DLG4	NDP
ARL6IP4	DLG5	NDST1
ARL6IP5	DLK1	NDUFA1
ARL6IP6	DLL1	NDUFA10
ARL8A	DLL3	NDUFA12
ARL8B	DLL4	NDUFA6
ARL9	DLST	NDUFA8
ARLNC1	DLX3	NDUFAF2
ARMC1	DLX5	NDUFAF8
ARMC10	DMAP1	NDUFB11
ARMC12	DMC1	NDUFB3
ARMC2	DMD	NDUFB8
ARMC2-AS1	DMGDH	NDUFS1
ARMC3	DMP1	NDUFS4
ARMC5	DMPK	NDUFS7
ARMC6	DMRT1	NDUFS8
ARMC7	DMXL2	NDUFV1
ARMC8	DNA2	NDUFV2
ARMC9	DNAAF1	NEB
ARMCX1	DNAAF11	NECTIN1
ARMCX2	DNAAF19	NECTIN4
ARMCX3	DNAAF2	NEDD4L
ARMCX4	DNAAF3	NEK1
ARMCX5	DNAAF4	NEK8
ARMCX5-GPRASP2	DNAAF5	NEU1
ARMCX6	DNAAF6	NEXMIF
ARMH1	DNAH1	NF1
ARMH2	DNAH10	NFE2L2
ARMH3	DNAH11	NFIA
ARMH4	DNAH12	NFIB
ARMS2	DNAH14	NFIX
ARMT1	DNAH17	NFU1
ARNT	DNAH2	NGLY1
ARNT2	DNAH3	NHLRC2
ARNTL	DNAH5	NHP2
ARNTL2	DNAH6	NHS
ARNTL2-AS1	DNAH7	NIPBL
ARPC1A	DNAH8	NKAP
ARPC1B	DNAH9	NKX2-1
ARPC2	DNAI1	NKX2-5
ARPC3	DNAI2	NKX3-2
ARPC4	DNAJB11	NKX6-2
ARPC4-TTLL3	DNAJB13	NLGN3
ARPC5	DNAJB2	NLGN4X
ARPC5L	DNAJB4	NMNAT1
ARPIN	DNAJB6	NODAL
ARPIN-AP3S2	DNAJC12	NOG
ARPP19	DNAJC13	NONO
ARPP21	DNAJC19	NOP10
ARR3	DNAJC21	NOTCH1
ARRB1	DNAJC3	NOTCH2
ARRB2	DNAJC30	NOVA2
ARRDC1	DNAJC5	NPC1
ARRDC1-AS1	DNAJC6	NPC2
ARRDC2	DNAJC7	NPHP1
ARRDC3	DNAL1	NPHP3
ARRDC3-AS1	DNALI1	NPHP4
ARRDC4	DNASE1L3	NPHS1
ARRDC5	DNASE2	NPHS2
ARSA	DNHD1	NPM1
ARSB	DNM1	NPR2
ARSD	DNM1L	NPR3
ARSD-AS1	DNM2	NPRL2
ARSF	DNMBP	NPRL3
ARSG	DNMT1	NR2F1
ARSH	DNMT3A	NR2F2
ARSI	DNMT3B	NR4A2
ARSJ	DOCK11	NRAS
ARSK	DOCK2	NRCAM
ARSL	DOCK3	NRROS
ART1	DOCK4	NRXN1
ART3	DOCK6	NRXN2
ART4	DOCK7	NSD1
ART5	DOCK8	NSD2
ARTN	DOHH	NSDHL
ARV1	DOK7	NSRP1
ARVCF	DOLK	NSUN2
ARX	DONSON	NT5C3A
AS3MT	DOT1L	NTNG2
ASAH1	DPAGT1	NTRK1
ASAH1-AS1	DPF2	NTRK2
ASAH2	DPH1	NUBPL
ASAH2B	DPH2	NUDT2
ASAP1	DPH5	NUP107
ASAP1-IT1	DPM1	NUP133
ASAP1-IT2	DPM2	NUP188
ASAP2	DPM3	NUP214
ASAP3	DPP6	NUP54
ASB1	DPP9	NUP62
ASB10	DPY19L2	NUS1
ASB11	DPYD	NYX
ASB12	DPYS	OBSL1
ASB13	DPYSL5	OCLN
ASB14	DRAM2	OCRL
ASB15	DRC1	ODAD1
ASB15-AS1	DRC2	ODAD2
ASB16	DRC4	ODAD3
ASB16-AS1	DRD2	ODAD4
ASB17	DRD4	ODAPH
ASB18	DRG1	ODC1
ASB2	DROSHA	OFD1
ASB3	DRP2	OGDH
ASB4	DSC2	OGDHL
ASB5	DSC3	OGT
ASB6	DSCAM	ONECUT1
ASB7	DSE	OPHN1
ASB8	DSG1	ORC1
ASB9	DSG2	ORC4
ASB9P1	DSG3	ORC6
ASCC1	DSG4	OSGEP
ASCC2	DSP	OTC
ASCC3	DSPP	OTOGL
ASCL1	DST	OTUD5
ASCL2	DSTYK	OTUD6B
ASCL3	DTNA	OTULIN
ASCL4	DTNBP1	OTX2
ASCL5	DTYMK	OXCT1
ASDURF	DUOX1	OXR1
ASF1A	DUOX2	P3H1
ASF1B	DUOXA2	P4HB
ASGR1	DUSP6	P4HTM
ASGR2	DUT	PACS1
ASH1L	DVL1	PACS2
ASH1L-AS1	DVL2	PAFAH1B1
ASH2L	DVL3	PAH
ASIC1	DYM	PAK1
ASIC2	DYNC1H1	PAK3
ASIC3	DYNC1I1	PALB2
ASIC4	DYNC1I2	PAN2
ASIC5	DYNC2H1	PAPSS2
ASIP	DYNC2I1	PARN
ASL	DYNC2I2	PARS2
ASMT	DYNC2LI1	PAX1
ASMTL	DYNLT2B	PAX2
ASMTL-AS1	DYRK1A	PAX3
ASNS	DYRK1B	PAX6
ASNSD1	DYSF	PAX8
ASNSP1	DZIP1	PAX9
ASPA	DZIP1L	PBX1
ASPDH	EARS2	PC
ASPG	EBF3	PCARE
ASPH	EBP	PCBD1
ASPHD1	ECE1	PCCA
ASPHD2	ECEL1	PCCB
ASPM	ECHS1	PCDH12
ASPN	ECM1	PCDH19
ASPRV1	EDA	PCDHGC4
ASPSCR1	EDAR	PCGF2
AS-PTPRE	EDARADD	PCNT
ASRGL1	EDEM3	PCYT1A
ASS1	EDN1	PCYT2
ASTE1	EDN3	PDCD10
ASTL	EDNRA	PDE10A
ASTN1	EDNRB	PDE4D
ASTN2	EED	PDE6G
ASTN2-AS1	EEF1A2	PDE6H
ASXL1	EEF1B2	PDGFRB
ASXL2	EEF1D	PDHA1
ASXL3	EEF2	PDHX
ASZ1	EEFSEC	PDSS1
ATAD1	EFEMP1	PDSS2
ATAD2	EFEMP2	PEPD
ATAD2B	EFHC1	PET100
ATAD3A	EFL1	PEX1
ATAD3B	EFNB1	PEX10
ATAD3C	EFTUD2	PEX11B
ATAD5	EGFR	PEX12
ATAT1	EGLN1	PEX13
ATCAY	EGR2	PEX14
ATE1	EHBP1L1	PEX16
ATE1-AS1	EHHADH	PEX19
ATF1	EHMT1	PEX2
ATF2	EIF2AK2	PEX26
ATF3	EIF2AK3	PEX3
ATF4	EIF2AK4	PEX5
ATF5	EIF2B1	PEX6
ATF6	EIF2B2	PEX7
ATF6B	EIF2B3	PGAP1
ATF7	EIF2B4	PGAP2
ATF7IP	EIF2B5	PGAP3
ATF7IP2	EIF2S3	PGK1
ATF7-NPFF	EIF3F	PGM1
ATG10	EIF4A2	PGM2L1
ATG101	EIF4A3	PGM3
ATG12	EIF4ENIF1	PHACTR1
ATG13	EIF4G1	PHF12
ATG14	EIF5A	PHF21A
ATG16L1	ELAC2	PHF5A
ATG16L2	ELANE	PHF6
ATG2A	ELF4	PHF8
ATG2B	ELMO2	PHGDH
ATG3	ELN	PHIP
ATG4A	ELOVL1	PHOX2B
ATG4B	ELOVL4	PI4KA
ATG4C	ELOVL5	PIBF1
ATG4D	ELP1	PIDD1
ATG5	ELP2	PIEZO1
ATG7	EMC1	PIEZO2
ATG9A	EMC10	PIGA
ATG9B	EMD	PIGB
ATIC	EMG1	PIGG
ATL1	EMILIN1	PIGH
ATL2	EML1	PIGK
ATL3	EMP2	PIGL
ATM	EMX2	PIGN
ATMIN	EN1	PIGO
ATN1	ENAM	PIGP
ATOH1	ENG	PIGS
ATOH7	ENO3	PIGT
ATOH8	ENPP1	PIGU
ATOX1	ENTPD1	PIGV
ATP10A	EOGT	PIGY
ATP10B	EP300	PIK3CA
ATP10D	EP400	PIK3R1
ATP11A	EPAS1	PIK3R2
ATP11A-AS1	EPB41	PIP5K1C
ATP11AUN	EPB41L3	PITX1
ATP11B	EPB42	PITX2
ATP11C	EPCAM	PITX3
ATP12A	EPG5	PKD1L1
ATP13A1	EPHA2	PKHD1
ATP13A2	EPHB2	PLA2G6
ATP13A3	EPHB4	PLAA
ATP13A3-DT	EPHX1	PLAG1
ATP13A4	EPM2A	PLCB1
ATP13A4-AS1	EPO	PLCB4
ATP13A5	EPOR	PLCE1
ATP13A5-AS1	EPRS1	PLD1
ATP1A1	EPS8	PLEC
ATP1A1-AS1	EPS8L2	PLK4
ATP1A2	ERAL1	PLOD1
ATP1A3	ERBB2	PLOD2
ATP1A4	ERBB3	PLP1
ATP1B1	ERBB4	PLPBP
ATP1B2	ERBIN	PLS3
ATP1B3	ERC1	PLXNB2
ATP1B4	ERCC1	PLXND1
ATP23	ERCC2	PMM2
ATP2A1	ERCC3	PMPCB
ATP2A1-AS1	ERCC4	PMS2
ATP2A2	ERCC5	PNKP
ATP2A3	ERCC6	PNPLA1
ATP2B1	ERCC6L2	PNPLA2
ATP2B1-AS1	ERCC8	PNPLA6
ATP2B2	ERF	PNPLA8
ATP2B2-IT2	ERG	PNPO
ATP2B3	ERGIC1	PNPT1
ATP2B4	ERI1	POC1A
ATP2C1	ERLEC1	POC1B
ATP2C2	ERLIN1	POGZ
ATP2C2-AS1	ERLIN2	POLA1
ATP4A	ERMARD	POLD1
ATP4B	ESAM	POLE
ATP5F1A	ESCO2	POLG
ATP5F1B	ESPN	POLR1A
ATP5F1C	ESR1	POLR1C
ATP5F1D	ESRRB	POLR1D
ATP5F1E	ETFA	POLR2A
ATP5IF1	ETFB	POLR3A
ATP5MC1	ETFDH	POLR3B
ATP5MC2	ETHE1	POMGNT1
ATP5MC3	ETV6	POMGNT2
ATP5ME	EVC	POMK
ATP5MF	EVC2	POMT1
ATP5MF-PTCD1	EWSR1	POMT2
ATP5MG	EXO1	PORCN
ATP5MGL	EXOC2	POU1F1
ATP5MJ	EXOC3L2	POU3F3
ATP5MK	EXOC6B	POU4F1
ATP5PB	EXOC7	PPA2
ATP5PD	EXOSC2	PPFIA3
ATP5PF	EXOSC3	PPFIBP1
ATP5PO	EXOSC5	PPIL1
ATP6AP1	EXOSC8	PPM1D
ATP6AP1-DT	EXOSC9	PPP1CB
ATP6AP1L	EXPH5	PPP1R12A
ATP6AP2	EXT1	PPP1R13L
ATP6V0A1	EXT2	PPP1R21
ATP6V0A2	EXTL3	PPP2CA
ATP6V0A4	EYA1	PPP2R1A
ATP6V0B	EYA4	PPP2R5C
ATP6V0C	EYS	PPP2R5D
ATP6V0CP3	EZH1	PPP3CA
ATP6V0D1	EZH2	PPT1
ATP6V0D2	F10	PQBP1
ATP6V0E1	F11	PRDM12
ATP6V0E2	F12	PRDM13
ATP6V0E2-AS1	F13A1	PRDX3
ATP6V1A	F13B	PREPL
ATP6V1B1	F2	PRIM1
ATP6V1B1-AS1	F5	PRKACA
ATP6V1B2	F7	PRKACB
ATP6V1C1	F8	PRKAR1A
ATP6V1C2	F9	PRKAR1B
ATP6V1D	FA2H	PRKD1
ATP6V1E1	FAAP100	PRKG2
ATP6V1E2	FAAP24	PRMT7
ATP6V1F	FADD	PROP1
ATP6V1FNB	FAH	PRPF19
ATP6V1G1	FAM111A	PRPF8
ATP6V1G2	FAM111B	PRPS1
ATP6V1G2-DDX39B	FAM149B1	PRR12
ATP6V1G3	FAM161A	PRRT2
ATP6V1H	FAM177A1	PRRX1
ATP7A	FAM20A	PRSS12
ATP7B	FAM20C	PRSS56
ATP8A1	FAM50A	PRUNE1
ATP8A2	FAM83H	PSAP
ATP8B1	FAN1	PSAT1
ATP8B1-AS1	FANCA	PSMB8
ATP8B2	FANCB	PSMC3
ATP8B3	FANCC	PSMC5
ATP8B4	FANCD2	PSPH
ATP8B5P	FANCE	PTCH1
ATP9A	FANCF	PTCHD1
ATP9B	FANCG	PTDSS1
ATPAF1	FANCI	PTEN
ATPAF2	FANCL	PTF1A
ATPSCKMT	FANCM	PTH
ATR	FAR1	PTH1R
ATRAID	FARS2	PTHLH
ATRIP	FARSA	PTPN11
ATRIP-TREX1	FARSB	PTPN14
ATRN	FAS	PTRH2
ATRNL1	FASLG	PTS
ATRX	FASTKD2	PUF60
ATXN1	FASTKD5	PURA
ATXN10	FAT1	PUS1
ATXN1-AS1	FAT2	PUS3
ATXN1L	FAT4	PUS7
ATXN2	FBLN5	PXDN
ATXN2-AS	FBN1	PYCR1
ATXN2L	FBN2	PYCR2
ATXN3	FBP1	PYGL
ATXN3L	FBRSL1	PYROXD1
ATXN7	FBXL3	QARS1
ATXN7L1	FBXL4	QDPR
ATXN7L2	FBXO11	QRICH1
ATXN7L3	FBXO22	RAB11A
ATXN7L3B	FBXO28	RAB11B
ATXN8OS	FBXO31	RAB14
AUH	FBXO38	RAB18
AUNIP	FBXO43	RAB1A
AUP1	FBXO7	RAB23
AURKA	FBXW11	RAB34
AURKAIP1	FBXW7	RAB39B
AURKAP1	FCGR2A	RAB3GAP1
AURKB	FCGR3A	RAB3GAP2
AURKC	FCGR3B	RABGAP1
AUTS2	FCHO1	RAC1
AVEN	FCN3	RAC3
AVIL	FCSK	RAD21
AVL9	FDFT1	RAD51C
AVP	FDPS	RAF1
AVPI1	FDX2	RAI1
AVPR1A	FDXR	RALA
AVPR1B	FECH	RALGAPA1
AVPR2	FEM1B	RAPSN
AWAT1	FEM1C	RARB
AWAT2	FERMT1	RARS1
AXDND1	FERMT3	RARS2
AXIN1	FERRY3	RAX
AXIN2	FEZF1	RBBP5
AXL	FEZF2	RBBP8
AZGP1	FGA	RBCK1
AZGP1P1	FGB	RBM10
AZI2	FGD1	RBM8A
AZIN1	FGD4	RBPJ
AZIN2	FGF10	RECQL4
AZU1	FGF12	RELN
B2M	FGF13	RERE
B3GALNT1	FGF14	REST
B3GALNT2	FGF16	RET
B3GALT1	FGF17	RETREG1
B3GALT1-AS1	FGF23	RFT1
B3GALT2	FGF3	RFX3
B3GALT4	FGF4	RFX4
B3GALT5	FGF5	RFX6
B3GALT5-AS1	FGF8	RFX7
B3GALT6	FGF9	RHOBTB2
B3GALT9	FGFR1	RIMS2
B3GAT1	FGFR2	RIN2
B3GAT1-DT	FGFR3	RINT1
B3GAT2	FGG	RIPK4
B3GAT3	FH	RIT1
B3GLCT	FHL1	RLIM
B3GNT2	FHOD3	RMND1
B3GNT3	FIBP	RMRP
B3GNT4	FICD	RNASEH2A
B3GNT5	FIG4	RNASEH2B
B3GNT6	FIGLA	RNASEH2C
B3GNT7	FILIP1	RNASET2
B3GNT8	FIP1L1	RNF13
B3GNT9	FITM2	RNH1
B3GNTL1	FKBP10	RNPC3
B4GALNT1	FKBP14	RNU4-2
B4GALNT2	FKBP4	RNU4ATAC
B4GALNT3	FKBP6	RNU5B-1
B4GALNT4	FKRP	ROBO3
B4GALT1	FKTN	ROBO4
B4GALT1-AS1	FLAD1	ROGDI
B4GALT2	FLCN	ROR2
B4GALT3	FLG	RORA
B4GALT4	FLG2	RORB
B4GALT4-AS1	FLI1	RPE65
B4GALT5	FLII	RPGRIP1
B4GALT6	FLNA	RPGRIP1L
B4GALT7	FLNB	RPL10
B4GAT1	FLNC	RPL11
B4GAT1-DT	FLRT3	RPL26
B9D1	FLT3	RPS19
B9D2	FLT4	RPS23
BAALC	FLVCR1	RPS26
BAALC-AS1	FLVCR2	RPS6KA3
BAALC-AS2	FMN2	RRAGC
BAAT	FMO3	RRAS
BABAM1	FMR1	RRAS2
BABAM2	FN1	RRM2B
BABAM2-AS1	FNIP1	RSPH1
BACE1	FOCAD	RSPH3
BACE1-AS	FOLR1	RSPO2
BACE2	FOSL2	RSPO4
BACH1	FOXA2	RSPRY1
BACH1-IT2	FOXC1	RSRC1
BACH1-IT3	FOXC2	RTEL1
BACH2	FOXD3	RTN4IP1
BAD	FOXE1	RTTN
BAG1	FOXE3	RUNX2
BAG2	FOXF1	RXYLT1
BAG3	FOXG1	RYBP
BAG4	FOXH1	RYR1
BAG5	FOXI1	SACS
BAG6	FOXI3	SALL1
BAGE2	FOXJ1	SALL4
BAHCC1	FOXL1	SAMD9
BAHD1	FOXL2	SAMHD1
BAIAP2	FOXN1	SARS1
BAIAP2-DT	FOXO1	SARS2
BAIAP2L1	FOXP1	SART3
BAIAP2L2	FOXP2	SASS6
BAIAP3	FOXP3	SATB1
BAK1	FOXP4	SATB2
BALR6	FOXRED1	SBDS
BAMBI	FPR1	SC5D
BANCR	FPR2	SCAF4
BANF1	FRA10AC1	SCAPER
BANF2	FRAS1	SCARF2
BANK1	FREM1	SCN11A
BANP	FREM2	SCN1A
BAP1	FRMD4A	SCN1B
BARD1	FRMD5	SCN2A
BARHL1	FRMD7	SCN3A
BARHL2	FRMPD4	SCN4A
BARX1	FRRS1L	SCN8A
BARX1-DT	FRY	SCO1
BARX2	FRYL	SCO2
BASP1	FSCN2	SCUBE3
BASP1-AS1	FSD1L	SCYL1
BASP1P1	FSHB	SDCCAG8
BATF	FSHR	SDHA
BATF2	FSIP2	SDHAF1
BATF3	FTCD	SEC23B
BAX	FTH1	SEC24D
BAZ1A	FTL	SECISBP2
BAZ1A-AS1	FTO	SELENOI
BAZ1B	FTSJ1	SELENON
BAZ2A	FUCA1	SEMA3A
BAZ2B	FUS	SEMA6B
BAZ2B-AS1	FUT1	SEPHS1
BBC3	FUT2	SEPSECS
BBIP1	FUT8	SERAC1
BBLN	FUZ	SET
BBOF1	FXN	SETBP1
BBOX1	FXR1	SETD1A
BBOX1-AS1	FXYD2	SETD1B
BBS1	FYB1	SETD2
BBS10	FYCO1	SETD5
BBS12	FZD2	SF3B4
BBS2	FZD4	SGSH
BBS4	FZD5	SH3PXD2B
BBS5	FZD6	SHANK1
BBS7	FZR1	SHANK2
BBS9	G6PC1	SHANK3
BBX	G6PC3	SHH
BCAM	G6PD	SHMT2
BCAN	GAA	SHOC2
BCAP29	GABBR1	SHOX
BCAP31	GABBR2	SHROOM3
BCAR1	GABRA1	SIAH1
BCAR3	GABRA2	SIK1
BCAR3-AS1	GABRA3	SIL1
BCAR4	GABRA4	SIM1
BCAS1	GABRA5	SIN3A
BCAS2	GABRB1	SIX1
BCAS3	GABRB2	SIX3
BCAS4	GABRB3	SIX5
BCAT1	GABRD	SKI
BCAT2	GABRE	SKIC2
BCCIP	GABRG2	SKIC3
BCDIN3D	GAD1	SLC10A7
BCDIN3D-AS1	GALC	SLC12A5
BCHE	GALE	SLC12A6
BCKDHA	GALK1	SLC12A9
BCKDHB	GALM	SLC13A1
BCKDK	GALNS	SLC13A5
BCL10	GALNT12	SLC16A2
BCL10-AS1	GALNT2	SLC17A5
BCL11A	GALNT3	SLC18A2
BCL11B	GALT	SLC19A3
BCL2	GAMT	SLC1A2
BCL2A1	GAN	SLC1A4
BCL2L1	GANAB	SLC22A5
BCL2L10	GARS1	SLC24A4
BCL2L11	GAS2L2	SLC25A1
BCL2L12	GATA1	SLC25A15
BCL2L13	GATA2	SLC25A19
BCL2L14	GATA3	SLC25A20
BCL2L15	GATA4	SLC25A22
BCL2L2	GATA5	SLC25A24
BCL2L2-PABPN1	GATA6	SLC25A26
BCL3	GATAD2A	SLC25A38
BCL6	GATAD2B	SLC25A4
BCL6B	GATB	SLC25A42
BCL7A	GATC	SLC26A2
BCL7B	GATM	SLC27A4
BCL7C	GBA1	SLC2A1
BCL9	GBA2	SLC2A10
BCL9L	GBE1	SLC2A2
BCLAF1	GBF1	SLC31A1
BCLAF3	GC	SLC32A1
BCO1	GCDH	SLC33A1
BCO2	GCGR	SLC35A1
BCOR	GCH1	SLC35A2
BCORL1	GCK	SLC35C1
BCORP1	GCKR	SLC35D1
BCR	GCLC	SLC37A4
BCRP2	GCM2	SLC38A3
BCRP3	GCNA	SLC39A13
BCS1L	GCNT2	SLC39A14
BCYRN1	GCSH	SLC39A8
BDH1	GDAP1	SLC45A1
BDH2	GDAP2	SLC46A1
BDKRB1	GDF1	SLC4A1
BDKRB2	GDF11	SLC4A10
BDNF	GDF2	SLC4A11
BDNF-AS	GDF3	SLC4A4
BDP1	GDF5	SLC52A2
BEAN1	GDF6	SLC52A3
BEAN1-AS1	GDF9	SLC5A5
BECN1	GDI1	SLC5A6
BECN2	GDNF	SLC5A7
BEGAIN	GEMIN4	SLC6A1
BEND2	GEMIN5	SLC6A17
BEND3	GFAP	SLC6A3
BEND3P3	GFER	SLC6A5
BEND4	GFI1	SLC6A8
BEND5	GFI1B	SLC6A9
BEND6	GFM1	SLC9A6
BEND7	GFM2	SLF2
BEST1	GFPT1	SLX4
BEST2	GFRA1	SMAD3
BEST3	GGCX	SMAD4
BEST4	GGN	SMARCA2
BET1	GGPS1	SMARCA4
BET1L	GH1	SMARCAL1
BEX1	GHR	SMARCB1
BEX2	GHRHR	SMARCC2
BEX3	GHSR	SMARCD1
BEX4	GIGYF1	SMARCE1
BEX5	GIGYF2	SMC1A
BFAR	GIMAP5	SMC3
BFSP1	GIMAP6	SMC5
BFSP2	GINS1	SMCHD1
BFSP2-AS1	GINS3	SMG8
BGLAP	GIPC1	SMG9
BGLT3	GIPC3	SMO
BGN	GIT1	SMOC1
BHLHA15	GJA1	SMOC2
BHLHA9	GJA3	SMPD1
BHLHB9	GJA4	SMPD4
BHLHE22	GJA5	SMS
BHLHE22-AS1	GJA8	SNAP25
BHLHE23	GJB1	SNAP29
BHLHE40	GJB2	SNAPC4
BHLHE40-AS1	GJB3	SNF8
BHLHE41	GJB4	SNORD118
BHMT	GJB6	SNRPB
BHMT2	GJC2	SNRPE
BICC1	GJC3	SNX14
BICD1	GK	SON
BICD2	GLA	SOS1
BICDL1	GLB1	SOS2
BICDL2	GLDC	SOX10
BICRA	GLDN	SOX11
BICRAL	GLE1	SOX17
BID	GLI1	SOX2
BIK	GLI2	SOX3
BIN1	GLI3	SOX4
BIN2	GLIS2	SOX5
BIN3	GLIS3	SOX6
BIN3-IT1	GLMN	SOX9
BIRC2	GLRA1	SP9
BIRC3	GLRA2	SPAG1
BIRC5	GLRB	SPARC
BIRC6	GLRX5	SPAST
BIRC6-AS2	GLS	SPECC1L
BIRC7	GLT8D1	SPEG
BIRC8	GLUD1	SPEN
BISPR	GLUL	SPG11
BIVM	GLYCTK	SPOP
BIVM-ERCC5	GM2A	SPR
BLACAT1	GMNN	SPRED1
BLACE	GMPPA	SPRED2
BLCAP	GMPPB	SPTAN1
BLID	GNA11	SPTBN1
BLK	GNA14	SPTBN2
BLM	GNAI1	SPTBN4
BLMH	GNAI2	SPTLC2
BLNK	GNAI3	SPTSSA
BLOC1S1	GNAL	SRCAP
BLOC1S1-RDH5	GNAO1	SRD5A3
BLOC1S2	GNAQ	SREBF2
BLOC1S3	GNAS	SRP54
BLOC1S4	GNAS-AS1	SRRM2
BLOC1S5	GNAT1	SRY
BLOC1S5-TXNDC5	GNAT2	ST14
BLOC1S6	GNB1	ST3GAL3
BLVRA	GNB2	ST3GAL5
BLVRB	GNB3	STAC3
BLZF1	GNB4	STAG1
BMERB1	GNB5	STAG2
BMF	GNE	STAMBP
BMI1	GNMT	STAR
BMP1	GNPAT	STAT5B
BMP10	GNPTAB	STIL
BMP15	GNPTG	STN1
BMP2	GNRH1	STRA6
BMP2K	GNRHR	STRADA
BMP3	GNS	STS
BMP4	GOLGA2	STT3A
BMP5	GOLGA5	STX1A
BMP6	GON4L	STX1B
BMP7	GON7	STXBP1
BMP7-AS1	GORAB	SUCLG1
BMP8A	GOSR2	SUFU
BMP8B	GOT1	SUMF1
BMPER	GOT2	SUOX
BMPR1A	GP1BA	SURF1
BMPR1B	GP1BB	SUZ12
BMPR1B-DT	GP6	SYN1
BMPR2	GP9	SYNE1
BMS1	GPAA1	SYNGAP1
BMS1P1	GPATCH11	SYP
BMS1P14	GPATCH3	SYT1
BMS1P17	GPC3	SYT2
BMS1P18	GPC4	SZT2
BMS1P2	GPC6	TAB2
BMS1P20	GPD1	TAC3
BMS1P21	GPD1L	TACO1
BMS1P22	GPHN	TACR3
BMS1P23	GPI	TAF1
BMS1P2-AGAP9	GPIHBP1	TAF13
BMS1P4	GPKOW	TAF8
BMS1P4-AGAP5	GPNMB	TAFAZZIN
BMT2	GPR101	TANGO2
BMX	GPR143	TAOK1
BNC1	GPR156	TAPT1
BNC2	GPR161	TARS1
BNC2-AS1	GPR179	TASP1
BNIP1	GPR68	TAT
BNIP2	GPRC5B	TBC1D20
BNIP3	GPSM2	TBC1D23
BNIP3L	GPT2	TBC1D24
BNIP5	GPX4	TBC1D2B
BNIPL	GRAP	TBC1D32
BOC	GRB10	TBCD
BOD1	GREB1L	TBCE
BOD1L1	GREM1	TBCK
BOD1L2	GREM2	TBL1XR1
BOK	GRHL2	TBR1
BOK-AS1	GRHL3	TBX1
BOLA1	GRHPR	TBX15
BOLA2	GRIA1	TBX18
BOLA2B	GRIA2	TBX20
BOLA2-SMG1P6	GRIA3	TBX22
BOLA3	GRIA4	TBX3
BOLA3-DT	GRID2	TBX4
BOLL	GRIK2	TBX5
BOP1	GRIN1	TBXAS1
BORA	GRIN2A	TCEAL1
BORCS5	GRIN2B	TCF12
BORCS6	GRIN2C	TCF20
BORCS7	GRIN2D	TCF4
BORCS7-ASMT	GRIN3A	TCF7L2
BORCS8	GRIN3B	TCN2
BORCS8-MEF2B	GRIP1	TCOF1
BPESC1	GRK1	TCP1
BPGM	GRM1	TCTN1
BPHL	GRM6	TCTN2
BPI	GRM7	TCTN3
BPIFA1	GRN	TDP2
BPIFA2	GRXCR1	TDRD7
BPIFA3	GRXCR2	TECPR2
BPIFA4P	GSC	TEK
BPIFB1	GSDME	TELO2
BPIFB2	GSK3B	TERC
BPIFB3	GSN	TERT
BPIFB4	GSPT2	TET3
BPIFB6	GSR	TFAP2A
BPIFC	GSS	TFAP2B
BPNT1	GSTZ1	TFE3
BPNT2	GSX2	TGDS
BPTF	GTF2E2	TGFB1
BPY2	GTF2H5	TGFB2
BPY2B	GTF3C3	TGFB3
BPY2C	GTF3C5	TGFBR1
BRAF	GTPBP1	TGFBR2
BRAP	GTPBP2	TGIF1
BRAT1	GTPBP3	TH
BRCA1	GUCA1A	THAP1
BRCA2	GUCA1B	THOC2
BRCC3	GUCY1A1	THOC6
BRD1	GUCY2C	THRA
BRD2	GUCY2D	THUMPD1
BRD3	GUK1	TIMM8A
BRD3OS	GUSB	TINF2
BRD4	GYG1	TK2
BRD7	GYS1	TKT
BRD7P3	GYS2	TLK2
BRD8	GZF1	TMCO1
BRD9	H1-4	TMEM106B
BRDT	H19	TMEM126B
BRDTP1	H3-3A	TMEM147
BRF1	H3-3B	TMEM163
BRF2	H4C3	TMEM165
BRI3	H4C5	TMEM216
BRI3BP	H4C9	TMEM218
BRICD5	H6PD	TMEM222
BRINP1	HAAO	TMEM237
BRINP2	HACD1	TMEM240
BRINP3	HACE1	TMEM260
BRINP3-DT	HADH	TMEM63A
BRIP1	HADHA	TMEM63B
BRIX1	HADHB	TMEM63C
BRK1	HAL	TMEM67
BRME1	HAMP	TMEM70
BRMS1	HAND1	TMEM94
BRMS1L	HARS1	TMPRSS6
BROX	HARS2	TMTC3
BRPF1	HAVCR1	TMX2
BRPF3	HAVCR2	TNFRSF13B
BRS3	HAX1	TNNT3
BRSK1	HBA1	TNRC6B
BRSK2	HBA2	TOE1
BRWD1	HBB	TOGARAM1
BRWD1-AS1	HBD	TONSL
BRWD1-AS2	HBG1	TOP3A
BRWD3	HBG2	TOR1A
BSCL2	HCCS	TP53RK
BSDC1	HCFC1	TP63
BSG	HCK	TP73
BSN	HCN1	TPM2
BSND	HCN2	TPM3
BSN-DT	HCN4	TPP1
BSPH1	HDAC3	TPP2
BSPRY	HDAC4	TRA2B
BST1	HDAC6	TRAF7
BST2	HDAC8	TRAIP
BSX	HEATR3	TRAPPC11
BTAF1	HECTD1	TRAPPC12
BTBD1	HECTD4	TRAPPC2
BTBD10	HECW2	TRAPPC4
BTBD11	HELLS	TRAPPC9
BTBD16	HEPACAM	TREX1
BTBD17	HEPHL1	TRIM32
BTBD18	HERC1	TRIM37
BTBD19	HERC2	TRIM8
BTBD2	HES7	TRIO
BTBD3	HESX1	TRIP11
BTBD6	HEXA	TRIP12
BTBD7	HEXB	TRIP13
BTBD8	HFE	TRIP4
BTBD9	HFM1	TRMT10A
BTBD9-AS1	HGD	TRMT10C
BTC	HGF	TRNT1
BTD	HGSNAT	TRPM1
[truncated: 26,905 more rows]

## Sheet: Table S7
Table S7. Statistical comparison of expressed genes between uncultured and cultured amniocytes across disease-related gene panels
Gene panel	Total genes, n	Cultured amniocytes expressed, n	Uncultured amniocytes expressed, n	Cultured amniocytes only, n	Uncultured amniocytes only, n	Statistical test	Test statistic	Adj. P value
All Genes	28903	12141	11844	1866	1569	McNemar test	25.7	<0.001***
Morbid Genes	5048	3260	3036	511	287	McNemar test	62.9	<0.001***
Developmental Disorders	2162	1554	1372	244	62	McNemar test	108.2	<0.001***
Syndromic Disorders	127	98	75	24	1	McNemar test	21.2	<0.001***
Brain Malformations	56	41	31	10	0	Exact McNemar test	/	0.002**
Intellectual Disability	293	209	187	30	8	McNemar test	12.7	<0.001***
Epilepsy	102	53	45	9	1	Exact McNemar test	/	0.02*
Craniofacial Malformations	32	18	17	4	3	Exact McNemar test	/	>0.99
Eye Disorders	575	385	342	67	24	McNemar test	20.3	<0.001***
Congenital Heart Disease	198	134	114	30	10	McNemar test	10	0.002**
Musculoskeletal Disorders	572	414	350	81	17	McNemar test	41.8	<0.001***
Urinary Disorders	96	71	55	19	3	Exact McNemar test	/	0.001**
Genes were considered expressed at TPM >= 1. Comparisons of the proportions of expressed genes between uncultured and cultured amniocytes were performed using the McNemar test or Exact McNemar test, as appropraite. P values were adjusted for multiple comparisons using the Benjamini–Hochberg method.

## Sheet: Table S8
Table S8. Gene expression profiles (in median TPM) of uncultured and cultured amniocytes for the MorbidGenes panel
MorbidGene	Uncultured amniocytes	Cultured amniocytes
A2ML1	147.93	0.05
A4GALT	17.95	8.48
AAAS	6.2	77.56
AAGAB	17.91	43.57
AARS1	7.74	79.86
AARS2	1.39	7.38
AASS	0.27	3.17
ABAT	1.26	1.14
ABCA1	7.34	3.39
ABCA12	0.31	0.23
ABCA13	0.1	0.03
ABCA2	0.05	0.42
ABCA3	0.23	2.44
ABCA4	0.02	0.04
ABCA5	2.04	0.55
ABCA7	0.41	0.77
ABCB1	0.26	2.53
ABCB11	0.65	0.1
ABCB4	0.15	0.5
ABCB6	0.93	13.5
ABCB7	4.48	4.83
ABCC2	0.05	0.08
ABCC6	1.42	2.75
ABCC8	0.02	0
ABCC9	0.98	0.27
ABCD1	0.66	1.7
ABCD4	8.82	23.46
ABCG5	0.27	0
ABCG8	0.01	0
ABHD12	139.6	128.55
ABHD16A	35.91	44.09
ABHD5	126.68	16.15
ABL1	1.18	12.16
ABO	0.82	0.08
ACACA	1.44	4.65
ACAD8	13.64	20.18
ACAD9	10.9	43.98
ACADM	36.25	50.26
ACADS	16.44	24.11
ACADSB	3.35	5.03
ACADVL	71.12	236.63
ACAN	0.05	0.01
ACAT1	27.25	139.61
ACBD5	17.02	14.42
ACBD6	9.4	83.42
ACD	3.23	43.08
ACE	0.42	0.08
ACE2	4.87	0.02
ACER3	2.96	6.45
ACO2	28.9	96.29
ACOX1	17.99	6.68
ACOX2	0.96	3.09
ACP4	0	0
ACP5	25.49	4.01
ACSF3	2.8	9.54
ACSL4	4.17	21.68
ACTA1	0	1.2
ACTA2	27.88	229.39
ACTB	3381.88	16323.7
ACTC1	0.04	0.39
ACTG1	2364.49	5993.84
ACTG2	0.59	8.86
ACTL6A	46.08	150.17
ACTL6B	0	0
ACTL7A	0	0
ACTL9	0	0
ACTN1	23.56	516.69
ACTN2	0.05	0.03
ACTN4	7.64	35.21
ACVR1	4.23	11.41
ACVR1B	1.42	1.35
ACVR2B	0.47	0.3
ACVRL1	0.27	0.1
ACY1	8.74	72.67
ADA	3.82	33.3
ADA2	2.22	0.42
ADAM10	23.5	27.6
ADAM17	4.62	10.64
ADAM22	0.03	0.19
ADAM9	103.16	180.93
ADAMTS10	0.08	0.14
ADAMTS13	0.08	0.2
ADAMTS15	0.11	1.18
ADAMTS17	0.45	0.03
ADAMTS18	0.03	0.05
ADAMTS19	0	0.01
ADAMTS2	0.37	1.37
ADAMTS3	0.07	1.42
ADAMTS9	0.28	0.94
ADAMTSL2	0.09	0.01
ADAMTSL4	0.87	0.25
ADAR	16.42	24.89
ADARB1	0.95	3.06
ADAT3	1.6	8.04
ADCY10	0.02	0.01
ADCY3	1.54	5.17
ADCY5	0.1	0.04
ADCY6	0.5	3.27
ADD1	13.7	50.33
ADD3	17.22	35.79
ADGRE2	1.61	0.06
ADGRG1	1.28	8.86
ADGRG2	0.14	0.11
ADGRG6	11.77	5.57
ADGRL1	0.07	0.12
ADGRV1	0.71	0.02
ADH5	17.53	133.91
ADIPOQ	0	0
ADIPOR1	503.33	122.77
ADK	79.13	117.33
ADNP	8.65	5.4
ADPRS	35.42	89.96
ADRB2	9.33	4.63
ADSL	19.6	176.44
ADSS1	1.03	1.01
AEBP1	0.24	8.58
AFF2	0.02	0.01
AFF3	0.28	0.41
AFF4	3.75	5.61
AFG2A	0.81	1.79
AFG2B	5.42	8.51
AFG3L2	15.52	38.03
AFP	0.15	0.79
AGA	13.41	18.96
AGAP1	0.41	0.36
AGBL1	0.01	0
AGBL5	10.73	29.43
AGK	7.76	30.34
AGL	0.58	2.38
AGMO	0.04	0.16
AGO1	1.09	2.71
AGO2	3.33	2.31
AGPAT2	30.89	119.78
AGPS	3.23	13.98
AGR2	77.03	6.27
AGRN	0.32	2.6
AGT	0.56	0.4
AGTPBP1	4.86	5.21
AGTR1	0.11	1.78
AGXT	0.02	0.01
AHCY	29.96	128.17
AHDC1	0.1	0.18
AHI1	2.17	5.24
AHR	5.25	9.27
AICDA	0.09	0.12
AIFM1	7.54	54.93
AIM2	0.18	0.04
AIMP1	39.26	46.96
AIMP2	39.01	206.02
AIP	32.83	96.33
AIPL1	0.06	0.02
AIRE	0	0
AJAP1	0.72	0.21
AK1	10.61	49.5
AK2	21.18	89.65
AK9	5.88	1.86
AKAP3	0.42	0.31
AKAP9	12.97	5.04
AKR1C2	1.24	6.43
AKR1D1	0.14	0.02
AKT1	19.4	23.62
AKT2	1.07	3.92
AKT3	0.2	1.45
ALAD	7.73	10.77
ALAS2	4	0
ALB	0.03	0
ALDH18A1	6.12	87.19
ALDH1A2	0.96	5.46
ALDH1A3	44.98	26.13
ALDH2	1.59	11.28
ALDH3A2	11.35	16.43
ALDH4A1	1.67	14.31
ALDH5A1	0.39	1.55
ALDH6A1	9.87	4.43
ALDH7A1	2.61	31.3
ALDOA	912.26	2442.85
ALDOB	0.14	0
ALG1	6.4	34.65
ALG11	7.87	9.38
ALG12	6.53	10.5
ALG13	16.92	11.08
ALG14	2.99	4.87
ALG2	15.63	33.23
ALG3	19.26	97.6
ALG5	53.33	102.29
ALG6	4.66	10.49
ALG8	12.57	91.19
ALG9	2.95	8.52
ALK	0.07	0
ALKBH8	0.63	2.85
ALMS1	0.25	0.65
ALOX12B	0.05	0.02
ALOXE3	1.2	0.34
ALPI	0.01	0
ALPK1	2.01	1.23
ALPK3	0.67	1.53
ALPL	0.19	0.89
ALS2	5.28	9.78
ALX1	0	0.04
ALX3	0.18	0.07
ALX4	0.01	0
AMACR	2.74	8.07
AMBN	0.01	0
AMBRA1	1.93	4.26
AMELX	0	0
AMER1	0.04	0.04
AMFR	36.31	22.4
AMH	0.04	0.08
AMHR2	0.1	0.02
AMMECR1	3.5	9.62
AMN	20.02	0.43
AMOTL1	1.02	7.33
AMPD1	0	0
AMPD2	1.67	39.01
AMPD3	8.59	2.96
AMT	1.14	3.87
ANAPC1	1.41	8.32
ANAPC7	13.34	31.57
ANG	7.3	6.07
ANGPT2	0.19	0.35
ANGPTL3	0.03	0
ANGPTL4	2.56	86.32
ANGPTL6	0.28	0.13
ANK1	0.24	0.4
ANK2	0.29	0.57
ANK3	1.72	0.88
ANKH	3.12	3.53
ANKLE2	21.34	35.96
ANKRD1	0.49	15.85
ANKRD11	5.68	9.55
ANKRD17	3.04	5.9
ANKRD26	0.9	2.32
ANKRD31	0.18	0.02
ANKS1B	0.04	0.03
ANKS6	0.25	2.79
ANKZF1	8.31	12.85
ANLN	4.73	64.56
ANO1	1.09	0.09
ANO10	5.04	26.33
ANO3	0.01	0.01
ANO4	0.12	0.11
ANO5	0.02	0.45
ANO6	5.48	36.92
ANOS1	0.17	0.7
ANTXR1	1.14	16.77
ANTXR2	4.18	28.8
ANXA11	128.31	54.63
AOPEP	26.33	28.14
AP1B1	7.71	28.21
AP1G1	10.71	11.72
AP1S1	4.59	21.5
AP1S2	27.28	71.24
AP1S3	1.04	5.78
AP2M1	220.08	931.46
AP2S1	144.49	464.4
AP3B1	8.55	25.77
AP3B2	0.13	0.02
AP3D1	6.78	22.16
AP4B1	4.18	10.26
AP4E1	2.22	2.29
AP4M1	3.98	13.59
AP4S1	1.52	2.29
AP5M1	2.66	6.43
AP5Z1	7.05	10.2
APC	1.19	1.53
APC2	0.01	0
APCDD1	0.23	0.01
APEX1	39.85	318.86
APOA1	2.8	0.97
APOA2	0	0
APOA4	0.08	0
APOA5	0	0
APOB	0.08	0
APOC2	53.73	0.62
APOC3	0.78	0
APOE	185.52	10.27
APOL1	3.64	8.07
APP	4.66	89.57
APPL1	3.58	8.98
APRT	82.37	449.7
APTX	24.22	49.06
AQP1	3.74	2.26
AQP2	0.02	0
AQP5	0.77	0.13
AR	0.01	0.02
ARAF	30.6	58.75
ARCN1	29.91	101.51
ARF1	545.26	798.33
ARF3	7.02	32.13
ARFGEF1	4.39	3.87
ARFGEF2	3.16	3.07
ARFGEF3	0.9	0.59
ARG1	7.18	0
ARHGAP26	1.06	1.03
ARHGAP29	2.49	25.53
ARHGAP31	1.18	3.05
ARHGAP32	6.27	0.52
ARHGAP35	0.96	2.59
ARHGDIA	20.03	68.02
ARHGEF1	5.8	36.76
ARHGEF10	0.29	2.36
ARHGEF18	4.32	10.17
ARHGEF28	5.65	10.83
ARHGEF9	0.86	1.64
ARID1A	2.05	3.52
ARID1B	3.41	2.7
ARID2	3.6	2.61
ARIH1	1.79	1.45
ARL11	1.66	0.06
ARL13B	1.93	5.5
ARL2BP	52.8	118.76
ARL3	10.61	37.89
ARL6	1.4	4.06
ARL6IP1	292.63	431.51
ARMC12	0.12	0.14
ARMC2	0.78	1
ARMC5	0.59	3.99
ARMC9	3.15	32.53
ARNT2	0.34	2.8
ARPC1B	189.18	771.38
ARPC4	88.57	159.97
ARPC5	70.25	100.61
ARR3	0	0
ARSA	11.22	8.32
ARSB	2.77	7.83
ARSG	1.97	1.69
ARSK	2.04	6.53
ARSL	0.31	6.12
ARV1	22.76	36.23
ARX	0.02	0
ASAH1	286.21	60.45
ASB10	0	0
ASCC1	8.1	21.78
ASCC3	5.75	15.99
ASH1L	1.77	1.11
ASL	10.37	50.3
ASMT	0	0
ASNS	3.74	42.61
ASPA	0.09	0
ASPH	25.51	153.66
ASPM	0.95	5.14
ASPRV1	3.93	0.27
ASPSCR1	13.17	32.43
ASS1	22.99	12.79
ASTN1	0.02	0.05
ASXL1	1.76	6.04
ASXL2	0.71	0.67
ASXL3	0.05	0.02
ATAD1	22.57	20.4
ATAD3A	3.13	56.47
ATCAY	0.09	0.05
ATF6	8.98	14.69
ATG4D	15.56	13.11
ATG7	11.5	29.29
ATIC	14.15	157.06
ATL1	3.91	9.15
ATL3	12.59	20.1
ATM	4.54	5.88
ATN1	0.22	0.84
ATOH7	0.03	0.06
ATP10B	3.5	0.01
ATP11A	5.06	2.98
ATP13A2	4.81	22.77
ATP13A3	3.71	5.59
ATP1A1	8.39	58.83
ATP1A2	0.03	0
ATP1A3	0	0
ATP2A1	0.02	0.11
ATP2A2	1.62	4.82
ATP2A3	1.14	0.67
ATP2B1	3.85	11.64
ATP2B2	0.04	0
ATP2B3	0.03	0.01
ATP2C1	5.6	35.36
ATP5F1A	39.55	275.81
ATP5F1D	75.15	384.22
ATP5F1E	70.07	56.46
ATP5MC3	37.71	247.5
ATP5MK	618.73	1106.26
ATP5PO	668.61	1183.73
ATP6AP1	164.41	197.28
ATP6AP2	166.22	142.37
ATP6V0A1	9.07	13.5
ATP6V0A2	2.43	5.22
ATP6V0A4	2.74	1.34
ATP6V0C	24.86	58.18
ATP6V1A	41.45	30.32
ATP6V1B1	0.14	0.07
ATP6V1B2	182.8	81.8
ATP6V1E1	308.63	180.19
ATP7A	0.74	1.14
ATP7B	0.14	1.02
ATP8A2	0.08	0.84
ATP8B1	5.21	3.72
ATP9A	2.38	2.95
ATPAF2	16.09	26.98
ATR	0.65	2.8
ATRX	4.03	6.09
ATXN1	2.19	1.72
ATXN10	30.94	126.14
ATXN2	2.39	12.06
ATXN3	3.73	3.45
ATXN7	1.84	1.03
ATXN7L3	1.74	2.73
ATXN8OS	0	0
AUH	35.94	13.7
AURKC	2.5	0.62
AUTS2	0.36	0.65
AVIL	0.35	0.04
AVP	0	0
AVPR2	0	0.17
AXIN1	0.87	0.9
AXIN2	0.06	0.27
AXL	11.41	79.13
B2M	16514.8	3208.17
B3GALNT1	4.02	14.36
B3GALNT2	4.44	8.61
B3GALT6	5.48	16.13
B3GAT3	8.7	57.81
B3GLCT	1.71	7.09
B4GALNT1	0.26	1.13
B4GALNT2	0.52	0.09
B4GALT1	33.76	10.63
B4GALT7	10.29	45.75
B4GAT1	2.32	28.84
B9D1	6.68	65.44
B9D2	16.9	21.73
BAAT	0.06	0.09
BACH2	0.85	0.13
BAG3	20.09	52.79
BAG5	10.78	16.52
BANF1	136.18	679.64
BAP1	3.66	7.4
BARD1	6.37	4
BAX	40.67	337.87
BAZ2B	12.44	3.17
BBIP1	8.15	11.58
BBS1	3.28	8.9
BBS10	4.78	5.48
BBS12	2.33	2.56
BBS2	9.68	18.24
BBS4	7.29	16
BBS5	1.08	0.73
BBS7	3.11	14.63
BBS9	0.67	3.61
BCAM	0.06	0.39
BCAP31	231.31	475.71
BCAS3	4.53	6.12
BCAT2	5.9	60.05
BCHE	0.11	0.68
BCKDHA	32.95	51.51
BCKDHB	3.08	19.66
BCKDK	23.28	109.46
BCL10	18.93	20.94
BCL11A	0.84	1.13
BCL11B	0.26	0.02
BCL2	1.35	0.34
BCL6	0.97	1
BCOR	1.81	1.94
BCORL1	0.11	0.59
BCR	6.52	4.31
BCS1L	7.45	71.97
BEAN1	1.28	0.6
BEST1	3.28	1.15
BET1	46.66	76.41
BFSP1	0.22	3.08
BFSP2	0.05	0
BGN	2.32	9.53
BHLHA9	0	0
BHLHE22	0	0
BICC1	5.88	34.86
BICD2	7.43	16.73
BICRA	0.05	0.1
BIN1	7.31	78.99
BIRC3	9.46	5.89
BLK	0.55	0
BLM	0.84	4.3
BLNK	14.8	0.77
BLOC1S1	573.08	312.71
BLOC1S3	12.95	4.13
BLOC1S5	7.56	11.24
BLOC1S6	13.88	21.99
BLTP1	0.85	0.69
BLVRA	92.52	152.79
BMP1	2.7	54.55
BMP15	0	0
BMP2	1.46	9.43
BMP4	1.54	13.8
BMP6	0.16	0.07
BMP7	0.96	0.19
BMPER	0.09	1.66
BMPR1A	1.63	6.91
BMPR1B	0.48	1.2
BMPR2	2.05	3.25
BNC1	0.23	7.11
BNC2	0.27	1.61
BOLA3	44	200.91
BORCS8	37.76	59.93
BPGM	840.61	42.85
BPNT2	4.81	12.55
BPTF	1.32	1.39
BRAF	3.42	1.29
BRAT1	6.41	43.28
BRCA1	0.89	4.35
BRCA2	0.53	0.81
BRD4	5.09	7.07
BRF1	1.69	3.84
BRF2	5.41	8.76
BRIP1	2.64	2.05
BRPF1	2.18	4.22
BRSK2	0.01	0.01
BRWD1	31.96	8.01
BRWD3	0.5	0.2
BSCL2	30.29	93
BSN	0.01	0.01
BSND	0.01	0
BTD	10.35	9.58
BTG4	0.22	0.11
BTK	5.51	0.03
BUB1	2.8	38.28
BUB1B	1.09	22.84
BUB3	62.02	310.84
BUD13	5.99	12.55
C10orf71	0	0
C12orf57	56.44	206.44
C14orf39	0	0.05
C19orf12	1.94	9.32
C19orf44	0.42	2.45
C1GALT1C1	71.2	69.45
C1QA	96.19	1.59
C1QB	143.94	2.85
C1QBP	99.9	746.54
C1QC	10.21	0.17
C1QTNF5	0.17	0.32
C1R	1.27	8.61
C1S	2.21	5.1
C2	25.55	0.43
C2CD3	2.1	2.64
C2orf69	4.65	6.91
C3	0.98	3.05
C3orf52	3.26	17.08
C4A	0.05	0.18
C4B	0.05	0.08
C5	0.12	0.42
C6	0.07	0
C7	0.02	0.01
C8A	0	0
C8B	0	0
C8G	0.69	0.06
C9	0.03	0
C9orf72	21.58	3.98
CA12	0.55	9.83
CA2	11.05	17.41
CA4	1.38	0.55
CA5A	0.11	0
CA8	0.5	0.1
CABIN1	0.37	1.15
CABP2	0	0
CABP4	0.39	0.01
CACHD1	0.22	0.93
CACNA1A	0.01	0.02
CACNA1B	0	0
CACNA1C	0.16	0.01
CACNA1D	0.03	0
CACNA1E	0.01	0
CACNA1F	0.02	0.01
CACNA1G	0.02	0.01
CACNA1H	0.02	0.06
CACNA1I	0.01	0
CACNA1S	0.01	0
CACNA2D1	0.22	1.59
CACNA2D2	0.01	0.02
CACNA2D4	0.52	0.26
CACNB2	0.18	0.05
CACNB4	0.1	0.03
CAD	0.48	12.18
CADM3	0	0
CALM1	309.9	310.96
CALM2	1728.29	4107.23
CALM3	75.19	55.27
CALR	40.03	267
CAMK2A	0.01	0.02
CAMK2B	0.25	0.03
CAMK2D	9.59	8.87
CAMK2G	3.22	2.8
CAMK4	0.38	0.5
CAMSAP1	5.17	2.66
CAMTA1	135.14	187.6
CANT1	1.68	4.27
CAP2	0.43	19.82
CAPN1	79.34	155.38
CAPN10	2.6	7.86
CAPN15	0.4	1.38
CAPN3	1.93	0.16
CAPN5	8.65	8.54
CAPNS1	35.77	72.34
CAPRIN1	18.7	98.78
CAPZA2	86.96	82.36
CARD11	0.71	7.77
CARD14	1.24	0.07
CARD9	2.35	0.62
CARMIL2	0.15	0.19
CARS1	14.68	61.33
CARS2	10.19	57.51
CASK	1.02	2.99
CASP1	38.02	2.84
CASP10	5.49	1.38
CASP14	0.03	0
CASP2	6.48	10.41
CASP3	116.43	62.18
CASP8	8.5	12.72
CASQ1	0.27	0.02
CASQ2	0.06	0
CASR	1.37	0.4
CAST	246.16	68.7
CASZ1	1.55	0.56
CAT	20.91	37.85
CATSPER1	0.52	0.98
CAV1	13.49	258.36
CAV3	0	0
CAVIN1	7.34	122.16
CAVIN4	0.36	0.34
CBFB	27	46.43
CBL	0.86	1.5
CBLB	4.3	2.57
CBLIF	0	0
CBS	1.32	43.95
CBX1	14.53	70.99
CBY1	34.83	80.69
CC2D1A	3.76	10.38
CC2D2A	1.69	8.05
CCBE1	0.07	2.46
CCDC134	1.27	3.29
CCDC146	1.4	0.17
CCDC174	12.61	8.25
CCDC22	6.66	14.42
CCDC32	21.95	41.97
CCDC34	3.48	15.28
CCDC39	0.24	0.01
CCDC40	0.32	1
CCDC47	32	73.69
CCDC50	3.59	25.79
CCDC6	6.25	8.87
CCDC78	1.71	0.33
CCDC8	0.43	13.66
CCDC82	17.89	22.05
CCDC88A	2.8	4.88
CCDC88C	0.29	0.82
CCIN	0.31	0.97
CCL2	715.54	498.92
CCL5	11.61	0.53
CCM2	14	64.31
CCN2	44.02	819.48
CCN6	0.08	0.54
CCNB3	0.05	0.14
CCND1	11.24	154.5
CCND2	5.47	3.42
CCNF	1.21	15.45
CCNO	0.64	1.53
CCNQ	11.24	25.77
CCR2	0.68	0
CCR5	1.29	0.01
CCT3	66.39	615.79
CCT5	44.97	301.49
CCT6A	53.21	330.75
CD14	169.37	1.92
CD151	13.91	117.48
CD164	281.07	203.86
CD19	0.23	0.03
CD244	1.51	0
CD247	2.88	0.06
CD27	2.44	0.13
CD2AP	12.92	14.5
CD320	4.71	175.55
CD36	63.07	0.17
CD3D	21.49	0.09
CD3E	2.65	0
CD3G	2.11	0
CD4	8.66	0.26
CD40	7.84	49.89
CD40LG	0.21	0
CD46	148.52	85.33
CD55	98.59	30.71
CD59	253.89	136.41
CD70	0.93	38.51
CD79A	1.23	0.14
CD79B	3.25	0.15
CD81	29.36	41.25
CD8A	0.82	0.02
CD96	2.76	0.11
CDAN1	0.81	1.43
CDC14A	0.96	1.72
CDC20	11.89	395.89
CDC23	16.22	30.88
CDC42	67.56	84.32
CDC42BPB	1	1.12
CDC45	1.83	46.09
CDC6	1.39	26.12
CDC73	8.77	16.63
CDCA7	2.07	25.82
CDCA8	4.82	61.25
CDH1	26.01	9.97
CDH11	0.55	24.19
CDH15	0.03	0.15
CDH2	0.73	87.82
CDH23	0.79	0.06
CDH3	0.59	20.32
CDHR1	0.01	0.1
CDIN1	2.78	10.61
CDK10	11.73	59.5
CDK13	2.53	2.24
CDK16	45.57	67.28
CDK19	1.61	0.82
CDK4	33.54	245.61
CDK5RAP2	1.34	5.9
CDK6	1.42	8.19
CDK8	0.97	1.95
CDK9	13.09	45.87
CDKL5	0.91	0.23
CDKN1B	8.5	2.62
CDKN1C	12.43	8.55
CDKN2A	41.11	88.83
CDKN2B	27.93	13.63
CDON	0.1	0.27
CDSN	0.76	0.44
CDT1	0.38	9.7
CDX1	0.15	0.1
CDX2	0.04	0
CEACAM16	0.05	0
CEBPA	3.3	0.15
CEBPE	0.22	0
CEL	0.04	0.02
CELA2A	0	0
CELA3B	0	0
CELF2	3.64	9.55
CELF4	0.06	0.01
CELSR1	1	1.67
CELSR2	0.12	0.86
CELSR3	0.05	0.06
CEMIP	0.34	0.65
CENPE	1.1	5.97
CENPF	0.8	15.09
CEP104	3.39	6.05
CEP112	0.95	3.78
CEP120	2.08	2.36
CEP135	13.73	2.26
CEP152	1.28	2.51
CEP164	0.34	2.12
CEP19	2.7	3.68
CEP250	1.34	4.5
CEP290	0.44	1.94
CEP295	0.43	1.21
CEP41	3.46	11.25
CEP55	2.79	37.21
CEP57	17.52	20.73
CEP63	6.96	18.17
CEP76	5.37	5.33
CEP78	2.3	14.91
CEP83	1.85	6.03
CEP85L	0.58	3.15
CERKL	0.12	0.13
CERS1	0.11	0.75
CERS3	16.35	0
CERT1	16.55	7.22
CES1	1.22	0.09
CETP	0	0
CFAP20	39.82	97.71
CFAP221	0.36	0.31
CFAP251	0.38	1.95
CFAP298	18.47	62.67
CFAP300	1.07	2.47
CFAP410	4.46	11.58
CFAP418	0.41	1.62
CFAP43	0.49	0.11
CFAP44	0.16	0.05
CFAP45	0.78	1.13
CFAP47	0.04	0.01
CFAP52	0.51	0.02
CFAP53	1.52	0.37
CFAP54	0.1	0.18
CFAP57	0.14	0.16
CFAP58	0.2	0.34
CFAP61	0.3	0.05
CFAP65	0.23	0.02
CFAP69	0.9	0.18
CFAP74	0.04	0
CFAP91	0.07	0.36
CFB	5.96	1.94
CFC1	0.67	0
CFD	71.79	5.36
CFH	2.47	18.28
CFHR1	0	0.2
CFHR2	0	0
CFHR3	0	0
CFHR4	0.02	0
CFHR5	0	0
CFI	1.1	16.21
CFL2	42.16	56.81
CFP	0.72	0.05
CFTR	0.76	0.08
CHAF1A	3.75	12.73
CHAMP1	0.17	0.88
CHASERR	68.71	18.94
CHAT	0	0
CHCHD10	0.83	3.13
CHCHD2	628.19	1337.7
CHD1	2.06	3.97
CHD1L	4.48	28.2
CHD2	22.56	11.24
CHD3	1.34	6.91
CHD4	4.97	20.11
CHD5	0	0
CHD7	1.28	2.48
CHD8	0.91	1.89
CHEK1	1.4	17.15
CHEK2	3.83	11.37
CHKA	3.9	10.55
CHKB	30.3	42.18
CHM	5.4	5.03
CHMP1A	45.04	76.09
CHMP2B	64.29	30.8
CHMP4B	3.59	2.63
CHN1	1.86	18.5
CHP1	144.17	32.13
CHRDL1	0	4.25
CHRM3	6.85	0.36
CHRNA1	0.07	1.09
CHRNA2	0	0
CHRNA3	0.07	0.05
CHRNA4	0.01	0
CHRNB1	7.98	13.68
CHRNB2	0.01	0.02
CHRND	0	0
CHRNE	0.36	0.08
CHRNG	0	0
CHST14	0.51	4.83
CHST3	0.12	3.9
CHST6	0.05	0.2
CHSY1	1.02	3.27
CHUK	10.42	12.31
CIAO1	33.61	42.41
CIB1	121.12	354.97
CIB2	2.06	4.42
CIC	0.16	0.7
CIITA	0.3	0.02
CILK1	3.38	2.75
CIROP	0.01	0
CIROZ	0.13	0
CISD2	19.99	28.89
CIT	0.25	2.48
CITED2	88.93	26.23
CKAP2L	0.88	11.44
CLASP1	2.16	6.99
CLCC1	6.03	12.8
CLCF1	2.6	11.13
CLCN1	0.04	0.02
CLCN2	0.48	1.61
CLCN3	9.42	7.97
CLCN4	0.84	1.46
CLCN5	0.72	0.96
CLCN6	1	1.46
CLCN7	9.07	17.2
CLCNKA	0	0
CLCNKB	0.16	0.16
CLDN1	33.87	119.24
CLDN10	20.57	12.66
CLDN11	0.36	8.76
CLDN14	0.19	0.51
CLDN16	0.82	6.8
CLDN19	0.17	0.19
CLDN5	0.2	0.23
CLDN9	5.82	1.41
CLEC16A	2.18	9.03
CLEC3B	2.73	0.09
CLEC7A	9.65	0.11
CLMP	1.37	7.84
CLN3	21.63	36.98
CLN5	9.89	11.98
CLN6	2.14	8.18
CLN8	7.85	5.78
CLP1	19.52	22.41
CLPB	0.85	5.35
CLPP	13.17	74.6
CLRN1	0.05	0
CLRN2	0	0
CLTC	21.39	71.29
CLU	26.72	82.73
CLUAP1	3.23	9.56
CLXN	1.47	0.2
CMPK2	14.88	1.41
CNBP	264.75	262.12
CNGA1	23.44	0.37
CNGA3	0.04	0
CNGB1	0.07	0.01
CNGB3	0	0
CNKSR1	15.63	3.08
CNKSR2	0.15	0.32
CNNM2	2.59	0.8
CNNM4	4.72	2.18
CNOT1	14.01	17.23
CNOT2	16.89	48.4
CNOT3	0.33	2.63
CNOT9	27.05	28.23
CNP	17.71	47.03
CNPY3	55.55	107.3
CNTN1	0.03	0.28
CNTN2	0.01	0
CNTNAP1	0.01	0.5
CNTNAP2	0.17	0.46
COA5	30.92	17.22
COA6	62.95	86.85
COA7	3.67	10.43
COA8	69.85	65.36
COASY	12.8	73.97
COCH	0.42	8.4
COG1	6.41	22.41
COG2	6.05	18.49
COG3	5.12	5.83
COG4	19.27	57.8
COG5	10.37	12.69
COG6	9.74	13.53
COG7	3.26	14.87
COG8	10.18	36.12
COL10A1	0.04	0.04
COL11A1	1.11	0.39
COL11A2	0	0.05
COL12A1	0.33	7.62
COL13A1	0.05	7.13
COL17A1	0.99	0.73
COL18A1	0.37	22.7
COL1A1	27.77	372.43
COL1A2	65.05	247.56
COL25A1	0.06	0.15
COL27A1	0.1	0.81
COL2A1	0.01	0.01
COL3A1	79.32	263.31
COL4A1	3.48	83.37
COL4A2	4.38	170.05
COL4A3	0.06	0.12
COL4A4	0.1	0.59
COL4A5	0.22	5.85
COL4A6	0.03	0.59
COL5A1	2.01	15.13
COL5A2	3.16	36.29
COL6A1	6.99	95.21
COL6A2	8.18	93.82
COL6A3	2.71	23.61
COL7A1	0.19	4.8
COL8A2	0.49	0.23
COL9A1	0.04	0
COL9A2	0.98	0.99
COL9A3	0.3	1.05
COLEC10	0.02	0.06
COLEC11	0	0.14
COLGALT1	18.7	68.46
COLQ	0.74	0.09
COMP	11.76	0.08
COPA	13.95	90.15
COPB1	59.77	156.99
COPB2	63.31	169.6
COQ2	17.11	38.07
COQ4	20.23	46.97
COQ6	7.68	25.61
COQ7	3.53	6.64
COQ8A	11.4	8.08
COQ8B	2.89	11.64
COQ9	34.18	78.57
CORIN	0.12	0.08
CORO1A	47.22	16.3
COX10	8.4	15.58
COX11	9.64	70.53
COX14	193.09	362.59
COX15	10.52	14.41
COX16	64.42	74.54
COX20	28.25	61.08
COX4I1	740.88	1215.81
COX4I2	0	0
COX5A	184.7	320.56
COX6A1	1915.78	2670.48
COX6A2	0	0
COX6B1	683.36	994.5
COX7B	61.13	74.72
CP	0.03	0.02
CPA1	0	0.33
CPA6	0.03	0.43
CPAMD8	1.44	0.75
CPAP	0.47	3.75
CPB1	0	0
CPE	2.85	9.57
CPLANE1	0.34	0.73
CPLX1	0	0.02
CPN1	0	0
CPOX	3.55	6.55
CPS1	0.15	0.48
CPSF1	3.12	22.11
CPSF3	18.55	82.52
CPT1A	0.39	3.38
CPT1C	0.06	8.35
CPT2	5.82	17.38
CR2	0.06	0
CRADD	13.53	16.38
CRB1	0.08	0.01
CRB2	0.02	0.44
CRBN	64.47	32.6
CREB1	11	16.01
CREB3L1	0.19	12.74
CREB3L2	7.97	10.29
CREB3L3	0	0
CREBBP	1.96	1.49
CRELD1	10.7	35.61
CRIM1	2.3	11.99
CRIPT	18.45	7.98
CRLF1	5.75	0.12
CRLS1	11.32	32.42
CRMP1	0.17	0.44
CRNKL1	20.65	13.83
CRPPA	0.35	0.73
CRTAP	9.72	60.41
CRTC1	0.1	0.17
CRX	0.96	0.77
CRY1	16.14	19.23
CRYAA	0	0.04
CRYAB	153.44	14.82
CRYBA1	0	0
CRYBA4	0	0
CRYBB1	6.43	0
CRYBB2	0.62	0.71
CRYBB3	0	0
CRYGB	0	0
CRYGC	0	0
CRYGD	0	0.12
CRYGS	0.24	0.34
CRYM	39.94	5.61
CSDE1	105.27	171.99
CSF1R	19.25	0.34
CSF2RA	38.15	0.11
CSF2RB	2.48	0.02
CSF3R	3.83	0.02
CSGALNACT1	2	1.04
CSMD1	0.03	0
CSNK1D	17.49	60.16
CSNK1G1	3.24	3.19
CSNK2A1	21.28	31.23
CSNK2B	185.8	367.28
CSPP1	1.48	2.96
CSRP3	0	0
CST3	232.45	529.55
CST6	863.74	96.23
CSTA	1046.82	0
CSTB	3089.37	732.2
CTBP1	16.63	49.65
CTC1	1.52	2.66
CTCF	11.33	16.02
CTDP1	3.59	7.52
CTH	1.74	5.57
CTHRC1	50.67	221.57
CTLA4	0.11	0
CTNNA1	99.14	173.49
CTNNA2	0.1	0.11
CTNNA3	0.03	0.01
CTNNB1	15.47	53.32
CTNND1	21.71	27.95
CTNND2	0.21	0
CTNS	4.38	6.06
CTPS1	3.14	80.3
CTR9	12.89	22.94
CTRC	0.07	0.03
CTSA	143.67	222.94
CTSC	76.95	280.77
CTSD	653.21	276.55
CTSF	27.45	18.4
CTSK	20.05	3.48
CTU2	4.16	32.54
CUBN	0.04	0.06
CUL3	24.76	10.9
CUL4B	11.54	15.84
CUL7	1.08	9.05
CUX1	17.83	17.84
CUX2	0.02	0
CWC27	18.22	41.48
CWF19L1	6.85	18.05
CXCL8	39.34	50.22
CXCR1	0.38	0
CXCR2	1.39	0
CXCR4	4.7	0.12
CYB561	16.42	11.62
CYB5A	12.36	29.81
CYB5R3	42.78	176.39
CYBA	580.04	1278.79
CYBB	6.04	0.04
CYBC1	30.32	58.13
CYBRD1	7.2	7.2
CYC1	149.44	528.86
CYCS	22.27	94.71
CYFIP2	0.89	11.79
CYLC1	0.02	0
CYLD	7.27	4.56
CYP11A1	0.15	0.39
CYP11B1	0.01	0
CYP11B2	0	0
CYP17A1	0.09	0.02
CYP19A1	0.2	0
CYP1B1	1.23	44.52
CYP21A2	0	0
CYP24A1	0.05	0.07
CYP26B1	0.13	0.03
CYP26C1	0	0.07
CYP27A1	3.69	38.54
CYP27B1	0.14	0.55
CYP2A6	0.12	0
CYP2B6	0.07	0.2
CYP2C19	0.19	0
CYP2C9	0.11	0
CYP2D6	0.06	0.04
CYP2R1	3.51	5.04
CYP2U1	0.24	3.85
CYP3A4	0.13	0.02
CYP3A5	22.08	0.76
CYP4F2	0.01	0
CYP4F22	0.04	0
CYP4V2	2.93	3.61
CYP51A1	21.94	42.73
CYP7B1	0.31	0.34
D2HGDH	0.73	6.07
DAAM2	0.06	0.37
DAB1	1.17	0.11
DACT1	0.29	0.74
DAG1	2.11	13.58
DAGLA	0.08	0.87
DAND5	0.23	0.07
DAO	0	0
DAP3	36.5	104.15
DARS1	23.38	75.31
DARS2	3.15	28.23
DAW1	0.6	2.41
DBH	0	0
DBR1	7.85	14.29
DBT	1.29	1.02
DCAF17	0.86	2.95
DCC	0.04	0.02
DCDC2	1.16	48.25
DCHS1	0.09	0.25
DCLRE1B	1.91	5.33
DCLRE1C	11.43	4.55
DCN	5.16	19.08
DCPS	1.99	10.3
DCT	0.07	0
DCTN1	17.58	62.66
DCX	0.03	0
DCXR	130.6	129.48
DDB1	10.42	73.65
DDB2	17.35	57.5
DDC	0.08	0.03
DDHD1	0.39	1.45
DDHD2	1.98	10.73
DDIT3	160.36	37.77
DDOST	71.08	444.12
DDR2	0.2	1.01
DDRGK1	48.22	74.33
DDX11	0.62	8.81
DDX17	15.74	12.9
DDX23	11.54	29.38
DDX24	10.31	40.33
DDX39B	10.71	81.69
DDX3X	75.77	107.15
DDX3Y	5.69	5.3
DDX41	13.32	69.18
DDX53	0.04	0.01
DDX59	18.71	11.16
DDX6	5.44	4.25
DEAF1	48.81	33.25
DEF6	10.13	3.95
DEGS1	35.71	225.53
DENND5A	1.62	12.98
DENND5B	0.8	4.35
DEPDC5	2.02	2.37
DES	0.57	0.07
DGAT1	8.13	6.7
DGCR8	0.78	4.85
DGKE	0.18	0.45
DGUOK	103.77	335.43
DHCR24	7.71	176.6
DHCR7	3.87	91.97
DHDDS	18.01	25.8
DHFR	2.55	28.48
DHH	0.01	0.01
DHODH	0.89	6.44
DHPS	41.33	85.05
DHRSX	12.75	26.31
DHTKD1	2.97	8.99
DHX16	9.46	31.58
DHX30	8.66	47.8
DHX37	0.23	3.9
DHX38	2.75	14.53
DHX9	8.91	67.78
DIABLO	72.95	138.63
DIAPH1	19.18	17.8
DIAPH3	0.84	18.06
DICER1	2.49	3.11
DIO1	0.07	0
DIP2B	3.08	4.29
DIP2C	1.01	4.37
DIRC3	0.15	0.21
DIS3L2	2.95	12.8
DISC1	0.34	0.56
DISP1	12.96	17.73
DKC1	9.77	91.6
DLAT	6.06	30.42
DLC1	0.54	37.04
DLD	42.55	82.96
DLG2	0.2	0.04
DLG3	3.83	5.18
DLG4	0.06	0.05
DLG5	1.27	2.56
DLK1	1.41	0.01
DLL1	0.14	0.22
DLL3	0.1	2.86
DLL4	0.28	0.01
DLST	1.34	2.77
DLX3	0.24	0.03
DLX5	4.83	0
DMAP1	10.46	49.19
DMC1	1.15	2.47
DMD	0.77	6.14
DMGDH	0.23	0.26
DMP1	0.35	0
DMPK	0.74	3.82
DMRT1	0.04	0.26
DMXL2	0.6	0.69
DNA2	0.38	3.78
DNAAF1	0.26	0.04
DNAAF11	1.09	1.36
DNAAF19	0.8	2.66
DNAAF2	4.82	23.59
DNAAF3	0.56	0.92
DNAAF4	1.14	2.92
DNAAF5	2.15	17.81
DNAAF6	0.42	0
DNAH1	0.05	0.03
DNAH10	0.02	0.03
DNAH11	0.44	0.01
DNAH12	0.58	0
DNAH14	1.55	8.77
DNAH17	0.03	0.05
DNAH2	0.05	0
DNAH3	0.25	0.02
DNAH5	0.07	0.39
DNAH6	0.06	0.02
DNAH7	0.11	0.04
DNAH8	0.01	0
DNAH9	0.1	0.02
DNAI1	0.35	0
DNAI2	0.22	0
DNAJB11	64.01	203.9
DNAJB13	0.82	0.53
DNAJB2	3.56	1.32
DNAJB4	23.2	34.02
DNAJB6	315.65	264.52
DNAJC12	1.26	2.43
DNAJC13	2.58	3.65
DNAJC19	47.75	48.73
DNAJC21	6.62	8.42
DNAJC3	25.13	17.57
DNAJC30	2.68	11.91
DNAJC5	11.98	6.49
DNAJC6	0.3	1.12
DNAJC7	16.18	78.04
DNAL1	0.76	2.16
DNALI1	2.06	11.17
DNASE1L3	0.45	0
DNASE2	16.93	51.68
DNHD1	0.12	0.21
DNM1	0.43	5.35
DNM1L	6.13	36.54
DNM2	22.96	45.2
DNMBP	2.45	7.93
DNMT1	4.04	31.39
DNMT3A	6.37	8.18
DNMT3B	0.32	3.47
DOCK11	1.14	0.61
DOCK2	2.54	2.22
DOCK3	2.38	0.16
DOCK4	0.72	2.54
DOCK6	1.63	1.91
DOCK7	1.51	9.64
DOCK8	2.78	0.17
DOHH	9.94	33.44
DOK7	0.17	1.67
DOLK	12.38	42.45
DONSON	4.88	25.03
DOT1L	1.46	1.85
DPAGT1	14.56	92.63
DPF2	7.26	37.9
DPH1	13.19	29.23
DPH2	4.4	45.55
DPH5	4.73	24.22
DPM1	58.45	90.74
DPM2	83.18	178.4
DPM3	65.29	75.22
DPP6	0.07	0.03
DPP9	6.81	29.94
DPY19L2	0.03	1.07
DPYD	4.27	3.31
DPYS	0	0
DPYSL5	0.03	0.01
DRAM2	43.31	29.91
DRC1	0.74	0.09
DRC2	0.68	0.73
DRC4	3.18	7.36
DRD2	0.18	0.02
DRD4	0	0
DRG1	81.03	143.22
DROSHA	1.2	6.45
DRP2	0.07	1.1
DSC2	11.45	1.77
DSC3	4.36	1.3
DSCAM	0.05	0
DSE	1.92	6.22
DSG1	1.95	0.01
DSG2	23.35	29.71
DSG3	5.19	0.01
DSG4	0.1	0
DSP	41.48	16.59
DSPP	0.03	0.01
DST	1.25	4.47
DSTYK	1.94	3.21
DTNA	1.76	3.25
DTNBP1	9.13	26.25
DTYMK	28.41	289.32
DUOX1	1.37	0.07
DUOX2	5.74	0
DUOXA2	13.29	0
DUSP6	10.34	45.8
DUT	34.12	102.44
DVL1	5.46	4.81
DVL2	10.34	14.19
DVL3	4.87	12.91
DYM	2.92	5.35
DYNC1H1	1.23	9.36
DYNC1I1	0.08	1.3
DYNC1I2	39.47	86.26
DYNC2H1	0.21	0.66
DYNC2I1	2.17	3.09
DYNC2I2	47.84	119.3
DYNC2LI1	17.04	29.64
DYNLT2B	19.05	68.2
DYRK1A	4.8	2.02
DYRK1B	1.36	5.38
DYSF	0.44	5.17
DZIP1	0.09	1.63
DZIP1L	0.38	2.48
EARS2	1.5	14.59
EBF3	0.02	0
EBP	92.83	198.86
ECE1	1.14	49.77
ECEL1	0.05	0.03
ECHS1	106.26	402.62
ECM1	446.1	21.04
EDA	0.33	0.08
EDAR	0.14	0.17
EDARADD	2.14	2.29
EDEM3	2.12	6.05
EDN1	9.43	46.92
EDN3	0.23	0
EDNRA	0.21	5.68
EDNRB	1.43	0.16
EED	16.01	20.83
EEF1A2	0.14	0.23
EEF1B2	223.15	833.32
EEF1D	278.72	664.3
EEF2	8.51	80.28
EEFSEC	5.57	18
EFEMP1	4.45	50.08
EFEMP2	10.04	114.23
EFHC1	0.85	3.66
EFL1	5.59	11.63
EFNB1	1.15	16.27
EFTUD2	11.92	75.52
EGFR	1.85	8.64
EGLN1	8.49	13.77
EGR2	5.48	0.57
EHBP1L1	1.34	1.28
EHHADH	1.18	3.95
EHMT1	5.74	14.95
EIF2AK2	13.71	14.18
EIF2AK3	4.35	4.75
EIF2AK4	3.87	23.64
EIF2B1	31.57	77.38
EIF2B2	11.71	32.44
EIF2B3	18.91	86.88
EIF2B4	67.15	95.65
EIF2B5	15.62	42.99
EIF2S3	19.62	50.02
EIF3F	13.68	42.67
EIF4A2	198.56	87.21
EIF4A3	90.73	188.06
EIF4ENIF1	2.65	8.77
EIF4G1	20.13	67.6
EIF5A	126.77	1066.69
ELAC2	6.73	58.39
ELANE	2.19	0
ELF4	1.11	5.75
ELMO2	16.62	20.64
ELN	2.71	0.06
ELOVL1	41.27	223.36
ELOVL4	0.36	4.49
ELOVL5	10.42	97.24
ELP1	2.05	11.25
ELP2	5.42	12.94
EMC1	1.91	29.08
EMC10	1.39	1.62
EMD	5.54	13.15
EMG1	28.92	47.06
EMILIN1	1.59	23.25
EML1	14.55	4.61
EMP2	16.6	4.89
EMX2	0.03	1.35
EN1	0	0
ENAM	0.11	0.05
ENG	8.75	31.93
ENO3	0.98	4.11
ENPP1	3.82	2
ENTPD1	6.03	1.57
EOGT	2.19	6.71
EP300	1.96	2
EP400	0.36	0.98
EPAS1	2.54	7.15
EPB41	2.39	1.59
EPB41L3	19.2	7.22
EPB42	0.85	0
EPCAM	35.51	160.38
EPG5	2.45	1.05
EPHA2	26.84	32.72
EPHB2	0.22	7.82
EPHB4	0.51	5.84
EPHX1	0.47	5.43
EPM2A	0.88	1.55
EPO	0	0
EPOR	1.77	3.05
EPRS1	8.16	53.06
EPS8	21.57	33.05
EPS8L2	123.95	64.92
ERAL1	21.05	110.94
ERBB2	5.75	11.08
ERBB3	68.17	2.47
ERBB4	0.02	0.11
ERBIN	11.14	8.21
ERC1	0.93	3.23
ERCC1	26.67	77.67
ERCC2	1.25	9.39
ERCC3	11.31	47.02
ERCC4	0.68	2.01
ERCC5	5.85	7
ERCC6	5.42	4.92
ERCC6L2	1.49	3.06
ERCC8	2.5	8.37
ERF	0.46	2.95
ERG	0.28	0.09
ERGIC1	12.56	67.89
ERI1	4.99	16.01
ERLEC1	29.44	60.84
ERLIN1	9.2	34.17
ERLIN2	6.2	5.23
ERMARD	9.99	13.19
ESAM	99.19	5.09
ESCO2	2.64	9.14
ESPN	0.12	0.01
ESR1	0.1	0
ESRRB	0	0
ETFA	38.07	124.95
ETFB	59.01	185.32
ETFDH	11.05	18.25
ETHE1	203.04	114.62
ETV6	6.37	5.29
EVC	1.43	4.04
EVC2	0.7	1.62
EWSR1	73.95	315.68
EXO1	0.84	9.97
EXOC2	5.5	19.47
EXOC3L2	0.01	0
EXOC6B	5.13	4.55
EXOC7	19.8	32.69
EXOSC2	6.98	38.62
EXOSC3	20.53	50.43
EXOSC5	11.45	60.56
EXOSC8	53.93	188.4
EXOSC9	14.45	56.34
EXPH5	27.62	0.75
EXT1	0.67	16.47
EXT2	7.57	66.9
EXTL3	0.97	10.33
EYA1	0.04	0.18
EYA4	0.05	0.04
EYS	0.08	0.01
EZH1	7.04	2.27
EZH2	3.84	21.22
F10	0.68	0.76
F11	0.02	0
F12	0.2	3.39
F13A1	67.04	0.82
F13B	0.02	0
F2	0	0.24
F5	0.06	0.01
F7	0	0.02
F8	0.67	0.77
F9	0	0
FA2H	0.4	1.3
FAAP100	3.44	16.67
FAAP24	4.66	3.65
FADD	6.9	40.7
FAH	13.71	95.1
FAM111A	8.43	14.44
FAM111B	0.67	5.74
FAM149B1	1.66	1.46
FAM161A	0.8	2.6
FAM177A1	14.51	35.18
FAM20A	1.06	0.04
FAM20C	1.48	4.63
FAM50A	59	138.01
FAM83H	0.86	0.44
FAN1	2.31	7.59
FANCA	1.1	12.81
FANCB	6.02	10.38
FANCC	1.06	4.53
FANCD2	1.48	4.95
FANCE	3.9	4.19
FANCF	1.12	9.23
FANCG	3.25	20.8
FANCI	2.08	19.36
FANCL	13.12	25.77
FANCM	1.3	1.37
FAR1	5.57	16.95
FARS2	6.09	27.62
FARSA	23.16	197.8
FARSB	3.53	39.78
FAS	9.24	20.11
FASLG	0.52	0
FASTKD2	6.48	18.68
FASTKD5	9.64	18.06
FAT1	0.39	6.39
FAT2	0.11	0.05
FAT4	0.06	0.23
FBLN5	2.06	7.28
FBN1	0.89	17.88
FBN2	0.57	2.25
FBP1	17	1.28
FBRSL1	0.79	0.89
FBXL3	25.14	15.14
FBXL4	2.68	3.21
FBXO11	5.89	5.52
FBXO22	17.61	33.97
FBXO28	7.72	8.84
FBXO31	1.47	4.3
FBXO38	5.16	10.23
FBXO43	0.52	0.6
FBXO7	83.75	144.76
FBXW11	17.29	19.36
FBXW7	4.43	2.36
FCGR2A	44.59	0.47
FCGR3A	24.04	0.18
FCGR3B	2.28	0
FCHO1	0.74	2.79
FCN3	0	0
FCSK	1.31	2.68
FDFT1	99.14	301.74
FDPS	139.87	480.88
FDX2	11.6	50.85
FDXR	17.28	30.38
FECH	3.54	11.19
FEM1B	10.75	5.95
FEM1C	12.19	4.72
FERMT1	0.28	3.49
FERMT3	30.51	0.51
FERRY3	7.42	11.18
FEZF1	0	0
FEZF2	0	0
FGA	0.02	0.08
FGB	0.51	1.36
FGD1	0.04	1.33
FGD4	2.82	5
FGF10	0.01	0
FGF12	0.69	0.05
FGF13	0.1	0.14
FGF14	0.12	0.17
FGF16	0	2.02
FGF17	0	0
FGF23	0.05	0
FGF3	0	0
FGF4	0	0
FGF5	0.06	4.82
FGF8	0	0
FGF9	0.09	0.04
FGFR1	1.97	15.06
FGFR2	2.38	0.63
FGFR3	1.33	0.17
FGG	0.18	1.17
FH	11.57	108.68
FHL1	2.92	28.34
FHOD3	0.09	2
FIBP	39.22	223.55
FICD	6.58	3.74
FIG4	5.67	15.43
FIGLA	0	0
FILIP1	0.74	0.15
FIP1L1	10.53	35.61
FITM2	1.36	3.99
FKBP10	0.2	45.89
FKBP14	2.86	13.74
FKBP4	43.25	77.12
FKBP6	0.14	0.06
FKRP	0.92	6.02
FKTN	0.8	3.93
FLAD1	21.81	77.71
FLCN	8.45	3.74
FLG	14.55	0.2
FLG2	0.23	0.01
FLI1	2.59	2.06
FLII	76.63	100.59
FLNA	8.7	225.69
FLNB	3.53	68.39
FLNC	0.21	16.17
FLRT3	0.69	4.38
FLT3	0.31	0
FLT4	0.07	0.07
FLVCR1	0.56	1.44
FLVCR2	3.19	1.65
FMN2	0.03	0.39
FMO3	0	0
FMR1	9.89	4.42
FN1	40.43	1217.32
FNIP1	6.2	2.45
FOCAD	1.87	11.46
FOLR1	5.65	16.31
FOSL2	28.77	23
FOXA2	0.2	0.27
FOXC1	1.56	2.38
FOXC2	0.12	7.73
FOXD3	0	0
FOXE1	5.14	1.09
FOXE3	0	0
FOXF1	0.04	1.69
FOXG1	0.04	0.01
FOXH1	0	0
FOXI1	0	0
FOXI3	0.02	0
FOXJ1	0.45	0.33
FOXL1	0.08	2.25
FOXL2	0	0.12
FOXN1	0.11	0
FOXO1	1.21	1.73
FOXP1	15.12	22.72
FOXP2	1.12	0.12
FOXP3	0.03	0
FOXP4	0.15	0.94
FOXRED1	8.27	44.55
FPR1	26.65	2.01
FPR2	1.19	0.02
FRA10AC1	4.87	8.36
FRAS1	0.2	0.67
FREM1	0.48	0.12
FREM2	0.07	0.08
FRMD4A	0.51	1.98
FRMD5	0.22	1.47
FRMD7	0	0.01
FRMPD4	0.02	0.01
FRRS1L	0.02	0.03
FRY	0.24	0.44
FRYL	2.48	1.89
FSCN2	0.09	0.11
FSD1L	0.31	0.63
FSHB	0	0
FSHR	0.02	0
FSIP2	0.04	0.01
FTCD	0.03	0
FTH1	23958.5	11496.9
FTL	45858.5	11440.1
FTO	2.58	22.78
FTSJ1	36.99	108.43
FUCA1	36.04	55.35
FUS	19.19	202.26
FUT1	1.08	1.09
FUT2	8.46	0.21
FUT8	1.33	16.56
FUZ	4.21	5.65
FXN	1.39	6.78
FXR1	7.3	13.11
FXYD2	39.77	563.94
FYB1	2.74	0.04
FYCO1	3.32	2.5
FZD2	0.14	1.81
FZD4	0.13	1.29
FZD5	0.69	1.31
FZD6	10.45	23.87
FZR1	7.6	13.16
G6PC1	0.08	0
G6PC3	5.6	94.62
G6PD	0.42	13.58
GAA	11.34	17.97
GABBR1	0.09	0.96
GABBR2	0.05	0.46
GABRA1	0.03	0
GABRA2	0.04	0.06
GABRA3	0.78	0
GABRA4	0	0
GABRA5	0.04	0.16
GABRB1	0	0.35
GABRB2	0.11	0
GABRB3	0.19	0.22
GABRD	0.04	0
GABRE	0.92	0.2
GABRG2	0.03	0
GAD1	0.23	0.9
GALC	4.3	9.36
GALE	77.29	127.58
GALK1	22.18	52.14
GALM	16.43	6.5
GALNS	3.88	21.3
GALNT12	0.98	4.35
GALNT2	14.67	76.64
GALNT3	44.5	18.06
GALT	4.77	24.39
GAMT	8.6	63.01
GAN	4.74	0.76
GANAB	5.4	64.73
GARS1	18.9	216.48
GAS2L2	0.05	0
GATA1	1.14	0
GATA2	0.39	1.3
GATA3	2.55	4.06
GATA4	0.03	0.02
GATA5	0.04	0
GATA6	0.37	4.32
GATAD2A	2.54	11.32
GATAD2B	2.84	1.72
GATB	8.07	28.55
GATC	7.35	18.41
GATM	17.71	1.21
GBA1	36.9	61.42
GBA2	6.48	10.93
GBE1	8.16	39.97
GBF1	2.62	13.62
GC	0	0
GCDH	6.16	27.14
GCGR	0	0.02
GCH1	5.99	3.1
GCK	0.3	1.32
GCKR	0.11	0.15
GCLC	6.21	3.14
GCM2	0.03	0
GCNA	0.24	0.14
GCNT2	1.49	4.02
GCSH	22.62	111.4
GDAP1	3.12	4.62
GDAP2	6.8	8.24
GDF1	0	0
GDF11	0.41	0.54
GDF2	0.03	0
GDF3	0	0
GDF5	0	7.95
GDF6	0.06	0.64
GDF9	0.37	0.08
GDI1	15.83	48.64
GDNF	0.02	0.56
GEMIN4	1.37	21.82
GEMIN5	0.98	8.18
GFAP	0	0.2
GFER	7.38	13.08
GFI1	0.2	0.06
GFI1B	1.27	0
GFM1	9.52	30.15
GFM2	19.81	24.53
GFPT1	5.08	20.11
GFRA1	0.07	7.51
GGCX	12.95	27.37
GGN	0.07	0.44
GGPS1	18.33	26
GH1	0	0
GHR	0.21	0.15
GHRHR	0	0
GHSR	0.09	0
GIGYF1	1.36	0.45
GIGYF2	9.33	7.01
GIMAP5	5.3	0.03
GIMAP6	2.88	0
GINS1	1.37	20.6
GINS3	1.03	8.92
GIPC1	171.14	103.64
GIPC3	0	0.02
GIT1	2.47	6.7
GJA1	1.34	63.27
GJA3	0.03	0.38
GJA4	0.02	0.05
GJA5	0.66	0.14
GJA8	0	0
GJB1	0.11	0.43
GJB2	7.87	10.65
GJB3	27.86	4.23
GJB4	9.58	2.68
GJB6	4.06	0.26
GJC2	0.06	0.05
GJC3	0	0
GK	6.09	3.63
GLA	32.15	72.82
GLB1	14.63	87.53
GLDC	0.23	7.55
GLDN	1.22	0.01
GLE1	6.22	19.12
GLI1	0.03	0.1
GLI2	0.03	1.37
GLI3	0.16	1.4
GLIS2	0.06	1.03
GLIS3	0.26	1.82
GLMN	4.79	19.71
GLRA1	0	0
GLRA2	0	0
GLRB	0.26	10.83
GLRX5	93.1	133.92
GLS	4.63	29.31
GLT8D1	18.42	62.49
GLUD1	52.61	65.9
GLUL	207.52	33.77
GLYCTK	1.15	4.47
GM2A	17.15	10.4
GMNN	29.28	126.63
GMPPA	25.48	88.25
GMPPB	16.93	72.78
GNA11	3.67	6.82
GNA14	5.37	0.17
GNAI1	1.9	7.65
GNAI2	83.84	260.47
GNAI3	36.53	50.15
GNAL	0.29	0.2
GNAO1	0.03	0.01
GNAQ	7.5	5.07
GNAS	168.76	197.75
GNAS-AS1	0	1.22
GNAT1	0	0
GNAT2	0.1	0.17
GNB1	43.08	132.1
GNB2	19.79	31.88
GNB3	0	0.26
GNB4	2.33	11.98
GNB5	0.71	6.25
GNE	4.7	2.57
GNMT	0	0.22
GNPAT	21.78	47.37
GNPTAB	5.93	9.09
GNPTG	82.3	47.1
GNRH1	0.24	0.18
GNRHR	1.32	0
GNS	33.86	52.73
GOLGA2	6.63	5.41
GOLGA5	30.02	33.58
GON4L	3.39	5.41
GON7	31.03	30.96
GORAB	7.17	7.33
GOSR2	33.82	49.98
GOT1	10.44	87.05
GOT2	19.11	257.15
GP1BA	0.02	0
GP1BB	0.24	0.79
GP6	0.74	0.08
GP9	0.18	0
GPAA1	29.13	151.43
GPATCH11	4.31	4.72
GPATCH3	11.66	11.73
GPC3	5.87	10.9
GPC4	6.55	8.75
GPC6	0.13	3.48
GPD1	0.29	0.07
GPD1L	5.99	5.44
GPHN	0.66	4.54
GPI	19.29	118.47
GPIHBP1	0	0
GPKOW	12.28	31.79
GPNMB	139.74	11.3
GPR101	0.01	0
GPR143	1.39	13.64
GPR156	0.02	0.18
GPR161	0.22	2.8
GPR179	0.05	0.01
GPR68	0.8	1.84
GPRC5B	1.08	16.43
GPSM2	18.69	9.27
GPT2	7.89	13.82
GPX4	359.51	759.83
GRAP	1.45	0.1
GRB10	0.36	8.41
GREB1L	0.04	0.31
GREM1	0.69	56.54
GREM2	0.04	0.13
GRHL2	1.28	0.3
GRHL3	16.85	0.92
GRHPR	58.41	146.1
GRIA1	0.01	0.01
GRIA2	0	0
GRIA3	0.03	0.37
GRIA4	0.57	0.01
GRID2	0.02	0
GRIK2	0.11	0.66
GRIN1	0	0
GRIN2A	0.05	0.02
GRIN2B	0.02	0
GRIN2C	0.07	0
GRIN2D	0.02	0.06
GRIN3A	0.07	0.01
GRIN3B	0.26	0.17
GRIP1	0.14	0.25
GRK1	0.01	0
GRM1	0.05	0.02
GRM6	0.04	0.01
GRM7	0.05	0.01
GRN	261.16	256.19
GRXCR1	0	0
GRXCR2	0	0.02
GSC	0	0
GSDME	11.53	58.13
GSK3B	1.89	4.19
GSN	186.12	201.83
GSPT2	1	9.22
GSR	12.72	58.06
GSS	19.88	101.02
GSTZ1	7.35	39.52
GSX2	0	0
GTF2E2	68.23	89.83
GTF2H5	5.8	9.73
GTF3C3	10.01	14.97
GTF3C5	23.77	71.09
GTPBP1	9.78	7.43
GTPBP2	16.2	6.1
GTPBP3	1.1	8.5
GUCA1A	0.03	0.84
GUCA1B	0.56	0.24
GUCY1A1	2.03	0.88
GUCY2C	0.28	0
GUCY2D	0	0.01
GUK1	748.91	596.93
GUSB	39.67	50.17
GYG1	4.26	20.03
GYS1	2.97	39.5
GYS2	0.39	0.01
GZF1	2.32	3.51
H1-4	4.65	2.6
H19	2690.29	5.98
H3-3A	355.49	227.8
H3-3B	1708.29	967.02
H4C3	181.69	876.79
H4C5	16.79	1.63
H4C9	0.17	1.2
H6PD	1.21	5.31
HAAO	2.07	1
HACD1	1.52	28.77
HACE1	1.49	4.1
HADH	12.85	52.91
HADHA	42.69	150.85
HADHB	65.1	127.07
HAL	0.74	0.02
HAMP	1.24	0
HAND1	2.12	0.05
HARS1	25.16	237.4
HARS2	7.81	26
HAVCR1	0.21	4.66
HAVCR2	26.32	1.98
HAX1	97.29	182.12
HBA1	278.38	0
HBA2	651.72	0
HBB	71.71	0
HBD	0.17	0.24
HBG1	218.69	0
HBG2	1943.23	0
HCCS	25.27	54.18
HCFC1	0.8	5.17
HCK	26.14	0.2
HCN1	0.01	0
HCN2	0.01	0.01
HCN4	0	0.01
HDAC3	29.59	80.8
HDAC4	0.41	0.79
HDAC6	4.11	10.34
HDAC8	18.2	43.86
HEATR3	1.32	4.41
HECTD1	19.75	7.67
HECTD4	0.68	0.65
HECW2	0.39	0.21
HELLS	1.2	11.5
HEPACAM	0	0
HEPHL1	2.39	0.08
HERC1	0.68	0.84
HERC2	0.31	1.84
HES7	0	0.04
HESX1	0.35	0.47
HEXA	37.18	71.95
HEXB	181.01	139.55
HFE	2.45	5.49
HFM1	0	0.04
HGD	0.24	7.24
HGF	0.67	0.52
HGSNAT	4.3	14.2
[truncated: 3,087 more rows]

## Sheet: Table S9
Table S9. Descriptive summary of expressed genes in male and female uncultured amniocytes across disease-related gene panels.
Gene panel	Total genes, n	Male expressed, n	Male expressed, %	Female expressed, n	Female expressed, %	Male only, n	Male only, %	Female only, n	Female only, %
All Genes	28903	12129	41.96	12240	42.35	190	0.66	301	1.04
Morbid Genes	5048	3230	63.99	3240	64.18	44	0.87	54	1.07
Developmental Disorders	2162	1472	68.09	1469	67.95	20	0.93	17	0.79
Syndromic Disorders	127	85	66.93	85	66.93	0	0	0	0
Brain Malformations	56	37	66.07	37	66.07	0	0	0	0
Intellectual Disability	293	202	68.94	201	68.6	2	0.68	1	0.34
Epilepsy	102	51	50	50	49.02	1	0.98	0	0
Craniofacial Malformations	32	19	59.38	19	59.38	0	0	0	0
Eye Disorders	575	368	64	371	64.52	5	0.87	8	1.39
Congenital Heart Disease	198	128	64.65	127	64.14	4	2.02	3	1.52
Musculoskeletal Disorders	572	375	65.56	371	64.86	7	1.22	3	0.52
Urinary Disorders	96	59	61.46	59	61.46	1	1.04	1	1.04
Genes were considered expressed at TPM >= 1. Comparison of the proportions of expressed genes between male and female sample groups using Pearson’s chi-square test. P values were adjusted for multiple comparisons using the Benjamini–Hochberg method.

## Sheet: Table S10
Table S10. Descriptive summary of expressed genes in uncultured amniocytes, GTEx whole blood, and GTEx cultured fibroblasts across disease-associated gene panels.
Gene panel	Total genes, n	UA expressed, n	UA expressed, %	WB expressed, n	WB expressed, %	FB expressed, n	FB expressed, %
All Genes	28903	12186	42.16	10608	36.7	13001	44.98
Morbid Genes	5048	3237	64.12	2946	58.36	3559	70.5
Developmental Disorders	2162	1470	67.99	1334	61.7	1713	79.23
Syndromic Disorders	127	85	66.93	77	60.63	107	84.25
Brain Malformations	56	37	66.07	27	48.21	46	82.14
Intellectual Disability	293	201	68.6	209	71.33	248	84.64
Epilepsy	102	50	49.02	46	45.1	62	60.78
Craniofacial Malformations	32	19	59.38	16	50	23	71.88
Eye Disorders	575	370	64.35	294	51.13	409	71.13
Congenital Heart Disease	198	127	64.14	111	56.06	152	76.77
Musculoskeletal Disorders	572	372	65.03	329	57.52	452	79.02
Urinary Disorders	96	59	61.46	40	41.67	75	78.13
Genes were considered expressed at TPM >= 1. Pairwise comparisons of the proportions of expressed genes between uncultured amniocytes, whole blood, and cultured fibroblasts were performed using the chi-square test. P values were adjusted for multiple comparisons using the Benjamini–Hochberg method. UA uncultured amniocytes, WB GTEx whole blood, FB GTEx cultured fibroblasts

[truncated: 2 more sheets: Table S11, Table S12]
